# Supplementary material for: The WT1-like transcription factor Klumpfuss maintains lineage commitment of enterocyte progenitors in the Drosophila intestine
Source: Nat Commun. 2019 Sep 11;10:4123. doi: 10.1038/s41467-019-12003-0 (PMC6739418; doi:10.1038/s41467-019-12003-0)
Supplement: Supplementary file 4 — Supplementary Data 1 [file 41467_2019_12003_MOESM4_ESM.xlsx]

## Sheet: UAS UP log2FC >0.5, Padj <0.05
FBgn ID	baseMean	UAS.Mean	CTRL.Mean	log2FoldChange	stat	pvalue	padj	symbol
FBgn0041150	493.686	985.964	1.40724	7.78696	12.6445	1.19984e-36	9.69336e-35	hoe1
FBgn0033395	941.454	1875.64	7.26599	7.52089	23.2202	2.84867e-119	4.2083e-116	Cyp4p2
FBgn0035091	726.389	1446.86	5.92141	7.19309	19.1793	5.51008e-82	2.04741e-79	CG3829
FBgn0040813	6332.38	12595.4	69.3171	6.47889	15.3894	1.92831e-53	2.66156e-51	Nplp2
FBgn0035673	747.482	1491.55	3.41366	6.34028	11.3361	8.69483e-30	5.22751e-28	CG6602
FBgn0038530	405.139	800.896	9.38263	6.00226	17.9582	4.14013e-72	1.12666e-69	AttD
FBgn0005592	2433.63	4793.83	73.4229	5.89237	31.056	9.46678e-212	9.7896e-208	btl
FBgn0085292	241.765	477.606	5.92443	5.79369	16.3158	7.62511e-60	1.38121e-57	CG34263
FBgn0003386	388.337	764.973	11.6996	5.66964	19.179	5.54371e-82	2.04741e-79	Shaw
FBgn0039821	709.143	1403.15	15.1309	5.63192	13.0477	6.55142e-39	5.50798e-37	CG15556
FBgn0038465	1011.32	1999.31	23.3278	5.51522	12.8407	9.70369e-38	7.96396e-36	Irc
FBgn0035089	169.804	335.382	4.22475	5.46208	12.0146	2.97698e-33	2.06611e-31	Phk-3
FBgn0036415	166.921	328.691	5.1521	5.32802	12.914	3.75269e-38	3.10453e-36	CG7768
FBgn0052194	102.905	202.992	2.81751	5.14182	10.1139	4.79404e-24	2.09178e-22
FBgn0036101	113.479	222.881	4.07578	5.05842	11.6421	2.51802e-31	1.62743e-29	NijA
FBgn0024293	154.69	302.897	6.48183	5.04575	13.5827	5.07191e-42	4.90174e-40	Spn43Ab
FBgn0263258	87.4891	172.31	2.66854	5.01561	10.0315	1.10873e-23	4.71825e-22	chas
FBgn0010114	58.2306	115.31	1.15081	5.00623	7.49353	6.70475e-14	1.59388e-12	hig
FBgn0051869	80.8788	159.757	2.00065	4.99556	8.95919	3.27058e-19	1.08401e-17	CG31869
FBgn0036970	45.5915	90.4794	0.703621	4.97254	6.57789	4.77157e-11	9.03714e-10	Spn77Bc
FBgn0039155	45.0948	89.5605	0.629136	4.94006	6.52723	6.69961e-11	1.25055e-09	Kal1
FBgn0262742	744.39	1448.42	40.3645	4.89937	18.0398	9.48061e-73	2.6497e-70	Fas1
FBgn0022800	202.649	395.602	9.69623	4.88047	14.204	8.64741e-46	9.61536e-44	Cad96Ca
FBgn0034198	69.7481	137.051	2.44481	4.8621	9.47085	2.77564e-21	1.05139e-19	CG11400
FBgn0025525	95.7334	187.168	4.29924	4.85936	11.4116	3.6577e-30	2.27857e-28	bab2
FBgn0036715	45.0084	88.9405	1.07632	4.73859	7.1102	1.15875e-12	2.53334e-11	Cad74A
FBgn0085282	43.8911	86.7833	0.998811	4.66437	6.96562	3.26953e-12	6.94254e-11	CG34253
FBgn0015037	271.593	524.956	18.229	4.61673	16.8868	5.62366e-64	1.21155e-61	Cyp4p1
FBgn0052373	147.884	286.739	9.02833	4.55983	13.5257	1.10237e-41	1.04584e-39	CG32373
FBgn0050043	385.213	742.318	28.1075	4.53795	19.9271	2.36714e-88	1.16565e-85	CG30043
FBgn0035710	80.4816	156.217	4.74642	4.51909	10.7214	8.07626e-27	4.2829e-25	SP1173
FBgn0032213	104.409	201.895	6.92325	4.4093	12.1655	4.74302e-34	3.38259e-32	CG5390
FBgn0031209	212.506	408.3	16.7113	4.40774	16.1935	5.60863e-59	9.508e-57	Ir21a
FBgn0014073	292.261	560.798	23.7239	4.34481	15.6834	1.96446e-55	3.07795e-53	Tie
FBgn0032297	1495.93	2857.13	134.74	4.30702	22.3768	6.62044e-111	6.22381e-108	CG17124
FBgn0032666	291.012	556.472	25.5522	4.24357	17.1345	8.20846e-66	1.97404e-63	CG5758
FBgn0030348	63.3961	123.128	3.66433	4.2269	8.7866	1.54158e-18	4.87508e-17	CG10352
FBgn0030485	303.593	579.177	28.0085	4.19977	17.1352	8.1046e-66	1.97404e-63	CG1998
FBgn0261611	51.5206	100.82	2.22135	4.1401	7.3474	2.02105e-13	4.65471e-12	CG42700
FBgn0086408	403.967	769.803	38.1305	4.12773	15.1286	1.04883e-51	1.32267e-49	stl
FBgn0028490	94.142	180.317	7.96659	4.12499	11.4666	1.94095e-30	1.21645e-28	CG31705
FBgn0260768	802.4	1521.36	83.4349	4.07953	20.0568	1.75897e-89	9.09475e-87
FBgn0052283	33.9539	66.7957	1.11205	4.05229	6.0746	1.24294e-09	2.07982e-08	Drsl3
FBgn0262794	65.3056	125.841	4.7706	4.03078	9.19662	3.69376e-20	1.2861e-18	CG43175
FBgn0040360	155.881	295.894	15.8675	3.99406	13.2686	3.51866e-40	3.16404e-38	CG14626
FBgn0034199	19.2663	38.1986	0.333946	3.86073	5.16017	2.46725e-07	3.2296e-06	Gbp1
FBgn0262141	303.116	570.534	35.6983	3.84686	16.7933	2.73143e-63	5.53837e-61	CG42867
FBgn0035610	25.9851	50.9326	1.03757	3.79538	5.69012	1.26953e-08	1.93917e-07	Lkr
FBgn0262898	15.1242	30.2484	0	3.78787	5.55886	2.71537e-08	3.96605e-07
FBgn0013772	25.4996	49.6664	1.33276	3.78747	6.10558	1.02428e-09	1.71949e-08	Cyp6a8
FBgn0038720	248.287	465.99	30.585	3.78014	16.8179	1.80487e-63	3.80902e-61	CG6231
FBgn0034638	247.486	465.104	29.8687	3.77866	13.9778	2.1283e-44	2.22311e-42	CG10433
FBgn0260660	123.228	232.804	13.6527	3.75308	11.3492	7.48804e-30	4.5283e-28	Mp
FBgn0001227	177.562	335.188	19.9369	3.75181	10.8035	3.315e-27	1.79479e-25	Hsp67Ba
FBgn0003326	157.736	307.711	7.76126	3.70576	6.64903	2.95026e-11	5.70256e-10	sca
FBgn0029128	897.229	1671.76	122.696	3.68793	20.5146	1.59519e-93	9.70343e-91	tyn
FBgn0037714	64.2506	121.462	7.03923	3.63794	8.79579	1.42044e-18	4.50575e-17	CG9396
FBgn0051997	105.557	198.797	12.3164	3.61647	9.32683	1.09082e-20	3.97188e-19	CG31997
FBgn0035157	43.2707	81.7949	4.74642	3.58434	7.98496	1.40565e-15	3.82521e-14	CG13894
FBgn0014033	813.059	1509.34	116.776	3.56818	16.0714	4.05035e-58	6.64837e-56	Sr-CI
FBgn0035806	218.365	404.568	32.1615	3.53887	15.3893	1.93035e-53	2.66156e-51	PGRP-SD
FBgn0003285	654.619	1210.26	98.9808	3.53424	19.2583	1.2023e-82	4.78193e-80	rst
FBgn0038702	185.97	357.078	14.8626	3.52239	6.78122	1.19163e-11	2.40207e-10	CG3739
FBgn0034221	69.3372	129.709	8.9654	3.51976	9.68963	3.33724e-22	1.31719e-20	CG10764
FBgn0032682	67.0434	125.822	8.2648	3.51113	8.95157	3.50463e-19	1.15418e-17	grnd
FBgn0015600	206.723	383.205	30.2414	3.50071	13.1056	3.05942e-39	2.61467e-37	toc
FBgn0039290	159.127	294.879	23.3751	3.49606	13.2674	3.57666e-40	3.18446e-38	CG13654
FBgn0261555	118.746	221.305	16.1869	3.48837	10.6403	1.9346e-26	9.85504e-25	CG42673
FBgn0004240	29.1691	55.5594	2.77875	3.48457	6.6787	2.41066e-11	4.73928e-10	DptA
FBgn0035495	1000.14	1844.37	155.915	3.48282	18.9385	5.4961e-80	1.83339e-77	CG14989
FBgn0029799	1592.51	2930.12	254.907	3.46407	20.8203	2.83478e-96	1.9543e-93	CG15772
FBgn0036410	54.8297	102.733	6.92599	3.44921	8.42331	3.65992e-17	1.08445e-15	CG8100
FBgn0085457	11.6396	23.2793	0	3.44164	5.15598	2.52311e-07	3.29854e-06	CG34428
FBgn0039321	81.4736	152.649	10.2982	3.42066	8.33641	7.65781e-17	2.22442e-15	CG10550
FBgn0034709	3451.5	6336.8	566.193	3.40334	18.2131	4.06063e-74	1.19974e-71	Swim
FBgn0027844	803.175	1514.32	92.0351	3.40151	7.52386	5.31831e-14	1.27013e-12	CAH1
FBgn0033913	380.601	699.454	61.7482	3.36589	14.5234	8.6103e-48	1.02344e-45	CG8468
FBgn0020372	263.526	484.15	42.9014	3.35857	13.813	2.12713e-43	2.15654e-41	TM4SF
FBgn0261873	251.324	460.301	42.3467	3.35027	16.321	6.99988e-60	1.2926e-57	sdt
FBgn0033204	76.7296	141.715	11.7442	3.335	10.0214	1.22783e-23	5.16139e-22	CG2065
FBgn0037717	76.3002	140.993	11.607	3.31624	9.38886	6.06549e-21	2.25623e-19	CG8301
FBgn0004893	723.312	1318.37	128.255	3.28818	16.8983	4.63321e-64	1.0194e-61	bowl
FBgn0264776	555.808	1016.89	94.7239	3.2834	13.3162	1.86361e-40	1.72068e-38	CG44014
FBgn0032614	230.26	419.577	40.9422	3.26986	15.6173	5.55155e-55	8.56845e-53	CG13284
FBgn0266521	264.709	484.272	45.1461	3.2648	12.3469	5.06518e-35	3.87993e-33	stai
FBgn0037153	88.8868	164.031	13.7421	3.25715	9.22087	2.9471e-20	1.0366e-18	olf413
FBgn0038865	15.4688	29.9	1.03757	3.25445	4.9208	8.61921e-07	1.06235e-05	cDIP
FBgn0038803	240.173	438.205	42.1411	3.25273	14.0394	8.94988e-45	9.74218e-43	CG5191
FBgn0036942	15.6714	30.3053	1.03757	3.23366	4.88293	1.04522e-06	1.26713e-05	CG7328
FBgn0264542	358.979	653.605	64.3525	3.23195	13.7389	5.94038e-43	5.96403e-41	CG43921
FBgn0023179	2412.66	4371.28	454.04	3.21344	20.5558	6.83062e-94	4.41471e-91	amon
FBgn0265413	449.453	816.741	82.1645	3.20106	13.9152	5.11928e-44	5.29385e-42	CG44325
FBgn0038020	3643.48	6686.59	600.366	3.18637	9.2382	2.50684e-20	8.84751e-19	GstD9
FBgn0263782	401.038	727.867	74.2087	3.15524	13.0692	4.93803e-39	4.18559e-37	Hmgcr
FBgn0032783	329.443	596.834	62.0514	3.15263	13.5904	4.5636e-42	4.45209e-40	CG10237
FBgn0243486	14.8087	29.209	0.40843	3.11954	4.46227	8.10954e-06	8.44519e-05	rdo
FBgn0040752	154.527	279.692	29.3624	3.10889	12.6823	7.41658e-37	6.03896e-35	Prosap
FBgn0026144	180.781	328.332	33.2296	3.10554	10.6531	1.68608e-26	8.67452e-25	CBP
FBgn0030598	17.6592	33.5771	1.74119	3.10172	5.20699	1.91927e-07	2.54777e-06	CG9503
FBgn0003091	126.946	230.776	23.1159	3.09449	9.88213	4.97652e-23	2.04215e-21	Pkc53E
FBgn0038752	133.75	242.3	25.1995	3.09226	10.5658	4.29302e-26	2.13433e-24	CG4462
FBgn0000075	52.6928	97.4577	7.92783	3.07469	6.82237	8.95526e-12	1.83016e-10	amd
FBgn0029710	171.51	309.198	33.8222	3.06893	12.1969	3.22881e-34	2.36802e-32	CG3568
FBgn0004133	122.05	220.384	23.7148	3.05797	10.6958	1.06481e-26	5.58943e-25	blow
FBgn0037166	19.9333	37.4575	2.40908	3.0499	5.53625	3.09025e-08	4.47566e-07	CG11426
FBgn0003187	52.9957	97.1302	8.86124	3.0386	7.43355	1.05724e-13	2.48475e-12	qua
FBgn0035756	864.896	1549.86	179.928	3.03431	16.2621	1.83339e-59	3.2134e-57	unc-13-4A
FBgn0035733	18.9429	35.7362	2.14962	3.03271	5.27125	1.35495e-07	1.83637e-06	CG8641
FBgn0031646	13.5168	26.0705	0.963082	3.01365	4.53784	5.68322e-06	6.09649e-05	CG2837
FBgn0024913	111.584	201.078	22.0899	3.00237	9.84971	6.87424e-23	2.80974e-21	Actbeta
FBgn0031888	800.095	1429.46	170.729	2.99612	16.228	3.19774e-59	5.51131e-57	Pvf2
FBgn0032079	97.8735	177.574	18.1727	2.9606	8.04713	8.47612e-16	2.32497e-14	CG31886
FBgn0029994	199.531	368.909	30.1521	2.94691	6.13266	8.64215e-10	1.46266e-08	CG2254
FBgn0052280	1471.6	2611.92	331.269	2.92934	18.6715	8.44663e-78	2.64687e-75	CG32280
FBgn0028984	801.476	1420.25	182.706	2.91222	19.1572	8.43332e-82	3.0072e-79	Spn88Ea
FBgn0030847	2070.21	3671.71	468.71	2.91194	16.4336	1.09966e-60	2.10584e-58	CG12991
FBgn0266807	75.5221	135.481	15.5632	2.9112	8.7233	2.70211e-18	8.49316e-17
FBgn0004108	818.435	1449.56	187.307	2.89455	16.1347	1.45448e-58	2.42594e-56	Nrt
FBgn0266258	131.99	235.038	28.9414	2.89089	10.6642	1.49651e-26	7.77659e-25
FBgn0000557	470.41	836.615	104.205	2.88562	12.0523	1.88721e-33	1.33669e-31	Ef1alpha100E
FBgn0028496	37.5745	68.4078	6.7413	2.88002	6.6605	2.72905e-11	5.3348e-10	CG30116
FBgn0026403	37.7625	68.5987	6.92627	2.86538	6.81151	9.65779e-12	1.96211e-10	Ndg
FBgn0000256	142.502	253.651	31.3535	2.86366	10.0909	6.06002e-24	2.62204e-22	capu
FBgn0262142	99.0278	176.109	21.9464	2.83722	9.05643	1.34794e-19	4.57017e-18
FBgn0043841	36.9275	66.9201	6.93479	2.83474	6.3632	1.97598e-10	3.52304e-09	vir-1
FBgn0037146	134.097	238.809	29.3853	2.82938	8.83896	9.66115e-19	3.09306e-17	CG7470
FBgn0039816	63.9208	115.162	12.68	2.82707	6.92018	4.51069e-12	9.4807e-11	CG11317
FBgn0032668	50.6582	91.1761	10.1404	2.8191	7.39542	1.40966e-13	3.29058e-12	CG17681
FBgn0024315	379.719	666.654	92.7846	2.76989	13.2722	3.35528e-40	3.04359e-38	Picot
FBgn0031649	36.8615	67.2439	6.47909	2.76724	5.83591	5.34967e-09	8.49784e-08	hoe2
FBgn0030482	151.085	266.834	35.3369	2.72724	8.80603	1.29655e-18	4.12542e-17	CG1673
FBgn0266346	82.7926	146.33	19.255	2.72535	8.98484	2.59111e-19	8.64345e-18	CngB
FBgn0014865	9.26511	18.235	0.29519	2.72262	3.9306	8.47342e-05	0.000724761	Mtk
FBgn0001257	7249.81	12843.9	1655.7	2.71007	7.88648	3.10836e-15	8.24193e-14	ImpL2
FBgn0050049	237.587	415.803	59.3716	2.70632	11.7476	7.26882e-32	4.7877e-30	CG30049
FBgn0003159	57.0543	101.208	12.901	2.70286	7.34681	2.02992e-13	4.66476e-12	CG2841
FBgn0028331	1575.62	2737.99	413.254	2.69126	18.9753	2.72957e-80	9.40881e-78	l(1)G0289
FBgn0036997	17.5509	33.0267	2.07513	2.66954	4.41949	9.89347e-06	0.000101597	CG5955
FBgn0035452	25.6085	46.5781	4.63896	2.66497	5.1114	3.19776e-07	4.1232e-06	CG10359
FBgn0083940	85.6953	150.154	21.237	2.66485	8.61959	6.71963e-18	2.06195e-16	RhoU
FBgn0000210	151.623	265.002	38.2437	2.64435	9.18228	4.22072e-20	1.45975e-18	br
FBgn0262901	7.4679	14.6019	0.333946	2.617	3.77681	0.000158849	0.00129139
FBgn0032082	20.0014	36.261	3.74184	2.61405	5.10931	3.23345e-07	4.16402e-06	CG18088
FBgn0037012	484.4	839.708	129.093	2.60419	10.9217	9.07339e-28	5.07178e-26	Rcd2
FBgn0039818	982.446	1692.17	272.719	2.58591	15.0156	5.80366e-51	7.23081e-49	CG11318
FBgn0033889	900.709	1547.69	253.723	2.57179	16.3148	7.74687e-60	1.38121e-57	CG6701
FBgn0037742	160.261	277.564	42.9588	2.56457	10.3033	6.80736e-25	3.15672e-23	Rpt3R
FBgn0004870	12.0072	22.2732	1.74119	2.55984	4.23939	2.24124e-05	0.000213807	bab1
FBgn0033054	71.0647	123.948	18.1815	2.55237	7.72173	1.14762e-14	2.91586e-13	CG14591
FBgn0033303	27.4975	48.8441	6.15091	2.54854	5.68643	1.29726e-08	1.9757e-07
FBgn0261992	5.82938	11.6588	0	2.52227	4.03835	5.38278e-05	0.000478207	CG42810
FBgn0035557	203.958	350.994	56.9224	2.51754	9.64511	5.15535e-22	2.00082e-20	CG11353
FBgn0051516	11.8057	21.9059	1.70546	2.50064	4.10938	3.96731e-05	0.000362583	CG31516
FBgn0054034	12.9587	23.729	2.18837	2.50063	4.28726	1.80892e-05	0.00017614	CG34034
FBgn0001208	10.1383	18.9439	1.33276	2.49595	3.9618	7.43883e-05	0.000643185	Hn
FBgn0043578	15.4465	28.1529	2.74	2.4948	4.45525	8.37972e-06	8.70901e-05	PGRP-SB1
FBgn0041182	1096.68	1869.31	324.056	2.49066	15.9237	4.33981e-57	6.9043e-55	Tep2
FBgn0250871	20.3418	36.9	3.78362	2.48877	4.59477	4.33226e-06	4.71578e-05	pot
FBgn0004910	107.344	184.426	30.2623	2.48652	9.18612	4.07274e-20	1.41329e-18	Eip63F-1
FBgn0033926	472.703	807.299	138.106	2.48284	11.9921	3.91039e-33	2.69582e-31	Arc1
FBgn0050340	127.512	220.512	34.5118	2.47937	7.66917	1.73118e-14	4.31376e-13	CG30340
FBgn0263354	863.509	1471.16	255.855	2.46795	13.0416	7.09606e-39	5.91777e-37	CG42784
FBgn0042185	37.477	65.282	9.67204	2.46547	6.2907	3.16047e-10	5.53939e-09	CG18769
FBgn0044028	14.2832	25.9696	2.5968	2.45902	4.3076	1.65032e-05	0.00016207	Notum
FBgn0004055	430.109	735.633	124.586	2.4496	9.88406	4.88132e-23	2.01107e-21	uzip
FBgn0040658	378.15	642.615	113.684	2.44891	14.5478	6.02773e-48	7.24799e-46	CG13516
FBgn0017590	15.8465	29.9875	1.70546	2.44399	3.91811	8.92453e-05	0.000760203	klg
FBgn0029824	192.679	329.091	56.2674	2.44145	9.75384	1.77619e-22	7.09174e-21	CG3726
FBgn0038660	40.7507	70.6873	10.8141	2.43186	6.4283	1.29038e-10	2.33864e-09	CG14291
FBgn0250907	23.5324	41.546	5.51875	2.42427	5.10561	3.29724e-07	4.23037e-06	Cht10
FBgn0260995	15.174	27.3874	2.9607	2.42173	4.44523	8.77992e-06	9.09751e-05	dpr21
FBgn0030797	62.2381	107.392	17.084	2.41759	6.6492	2.94681e-11	5.70256e-10	CG13004
FBgn0020371	24.918	43.8759	5.96016	2.40658	5.22398	1.75115e-07	2.34265e-06	Tim17b2
FBgn0032006	1107.53	1870.29	344.772	2.39685	14.3981	5.32049e-47	6.18193e-45	Pvr
FBgn0040359	10.6907	19.6402	1.74119	2.3944	3.94724	7.90566e-05	0.000680077	CG11380
FBgn0262843	171.888	292.84	50.9361	2.39084	8.434	3.34058e-17	9.92669e-16	CG43207
FBgn0063495	40.6353	70.1108	11.1598	2.38052	6.13065	8.75206e-10	1.47884e-08	GstE5
FBgn0033115	15.6378	28.014	3.26167	2.38007	4.35127	1.35353e-05	0.000135366	Spn42De
FBgn0027660	73.142	125.309	20.9753	2.37659	7.17119	7.43473e-13	1.65339e-11	blot
FBgn0261090	1248.68	2115.46	381.888	2.37635	10.0512	9.07644e-24	3.87849e-22	Sytbeta
FBgn0039282	46.4145	79.9782	12.8507	2.36787	6.47057	9.76321e-11	1.79967e-09	Bili
FBgn0041582	1264.76	2129.25	400.267	2.36749	13.6898	1.16896e-42	1.15126e-40	tamo
FBgn0263662	28.705	50.0782	7.33168	2.36541	5.40307	6.55107e-08	9.14232e-07
FBgn0039747	75.6509	129.283	22.0187	2.36356	7.14113	9.2568e-13	2.03669e-11	AdoR
FBgn0033927	31.7971	55.0343	8.55999	2.36349	5.75619	8.60341e-09	1.3419e-07
FBgn0034407	14.8773	27.2353	2.51929	2.34631	3.96032	7.48481e-05	0.00064608	DptB
FBgn0264894	577.603	971.998	183.209	2.34458	11.5047	1.24854e-30	7.96988e-29	CG44085
FBgn0013718	477.316	803.075	151.557	2.3352	10.911	1.02144e-27	5.67885e-26	nuf
FBgn0050440	27.3477	48.2939	6.40158	2.3291	4.72759	2.27204e-06	2.59328e-05	CG30440
FBgn0050489	10.6491	19.4438	1.85443	2.32843	3.84077	0.000122648	0.00102036	Cyp12d1-p
FBgn0024150	134.143	227.664	40.6206	2.32442	7.66134	1.84003e-14	4.57398e-13	Ac78C
FBgn0034829	38.6601	66.9534	10.3669	2.32146	5.44209	5.26595e-08	7.3988e-07	CG9899
FBgn0050197	50.9642	86.6244	15.304	2.3161	6.80321	1.02313e-11	2.07454e-10	CG30197
FBgn0038353	921.656	1547	296.311	2.31368	10.5932	3.20391e-26	1.61618e-24	CG5399
FBgn0034761	249.219	417.85	80.588	2.30759	11.335	8.8075e-30	5.26464e-28	CG4250
FBgn0035558	825.335	1378.14	272.533	2.30035	15.4975	3.60622e-54	5.17943e-52	CG11357
FBgn0263767	5.97667	11.5449	0.40843	2.29546	3.42665	0.000611085	0.0042988
FBgn0033958	26.0545	45.1857	6.92325	2.29139	5.16642	2.38615e-07	3.13137e-06	jef
FBgn0036953	21.2651	37.1604	5.36978	2.28912	4.74914	2.0428e-06	2.34457e-05	CG17145
FBgn0033302	39.2362	66.8327	11.6397	2.28077	5.93189	2.99467e-09	4.87684e-08	Cyp6a14
FBgn0037630	30.591	53.1348	8.04712	2.27082	4.82038	1.43286e-06	1.69728e-05	Ir85a
FBgn0040256	291.989	485.554	98.4253	2.25693	11.7137	1.08389e-31	7.04935e-30	Ugt86Dd
FBgn0038647	13.2946	24.848	1.74119	2.25378	3.61661	0.000298487	0.00225632	CG14302
FBgn0020637	8.18429	15.5517	0.816861	2.24606	3.34775	0.000814714	0.00552456	Lcp65Ag2
FBgn0039464	1028.91	1778.65	279.169	2.24369	4.91984	8.66146e-07	1.06502e-05	CG6330
FBgn0004919	148.21	247.031	49.389	2.23833	9.38205	6.47005e-21	2.38953e-19	gol
FBgn0262563	26.5456	45.7237	7.36741	2.23246	4.99942	5.7503e-07	7.19187e-06	CG43103
FBgn0026239	195.546	326.541	64.5515	2.23094	7.98408	1.4157e-15	3.84247e-14	gukh
FBgn0085400	18.9127	33.7167	4.10876	2.22716	4.05148	5.08943e-05	0.000455275	CG34371
FBgn0020300	19.9719	34.8304	5.11335	2.22104	4.43975	9.00617e-06	9.31328e-05	geko
FBgn0010238	57.7818	97.865	17.6985	2.21725	5.95107	2.66395e-09	4.35884e-08	Lac
FBgn0032895	8.49317	15.9875	0.998811	2.21316	3.38036	0.00072391	0.00497405	twit
FBgn0260657	27.5639	47.5726	7.55513	2.20733	4.68038	2.86344e-06	3.20117e-05	CG42540
FBgn0063368	57.742	98.2657	17.2184	2.206	5.42005	5.95808e-08	8.33729e-07	Gpb5
FBgn0033710	46.8743	91.9774	1.77114	2.20592	4.01124	6.04016e-05	0.000531133	CG17739
FBgn0265810	131.796	219.762	43.829	2.20421	8.13029	4.28266e-16	1.19372e-14
FBgn0040001	30.9988	53.4709	8.52673	2.20337	4.56515	4.9913e-06	5.38779e-05	FASN3
FBgn0037217	16.8724	29.5201	4.22475	2.19985	4.19081	2.77955e-05	0.000261303	CG14636
FBgn0039098	46.779	80.0811	13.4768	2.19103	5.02332	5.07856e-07	6.41238e-06	GILT3
FBgn0032025	37.8827	64.2807	11.4847	2.1841	5.26211	1.42415e-07	1.9226e-06	CG7778
FBgn0004852	612.562	1009.94	215.18	2.18126	11.113	1.08444e-28	6.26494e-27	Ac76E
FBgn0052368	238.844	395.652	82.0348	2.17869	8.27963	1.23558e-16	3.53936e-15	CG32368
FBgn0033574	43.1099	72.326	13.8938	2.17362	5.9856	2.15589e-09	3.56135e-08	Spn47C
FBgn0000633	381.593	630.423	132.762	2.17245	9.75876	1.69205e-22	6.80837e-21	fas
FBgn0010435	443.388	731.627	155.149	2.16124	9.04311	1.5228e-19	5.14617e-18	emp
FBgn0041780	38.8833	65.5093	12.2573	2.15914	5.74702	9.0832e-09	1.41247e-07	Ssl2
FBgn0085390	388.926	642.462	135.391	2.15908	9.24952	2.25514e-20	8.01387e-19	Dgk
FBgn0011274	536.538	880.082	192.994	2.15032	12.6368	1.32334e-36	1.06082e-34	Dif
FBgn0042119	38.7219	75.9234	1.52048	2.14765	3.92697	8.60227e-05	0.000733961	Cpr65Au
FBgn0033205	309.594	507.419	111.769	2.14064	11.9777	4.65192e-33	3.1858e-31	CG2064
FBgn0032719	84.0322	140.793	27.2716	2.13842	5.70056	1.19417e-08	1.82947e-07	CG17321
FBgn0032228	54.5714	91.1046	18.0383	2.13788	6.13268	8.64099e-10	1.46266e-08	CG5367
FBgn0034476	17.2611	29.8561	4.66616	2.13639	4.2454	2.18207e-05	0.000208415	Toll-7
FBgn0052506	268.478	441.301	95.6543	2.13042	9.71157	2.69153e-22	1.0664e-20	CG32506
FBgn0036017	8.41096	15.5637	1.25827	2.12795	3.3342	0.000855446	0.00574427
FBgn0004449	235.301	385.182	85.4213	2.12083	11.3286	9.46939e-30	5.62776e-28	Ten-m
FBgn0022359	37.0265	63.5015	10.5516	2.11467	4.38833	1.14226e-05	0.000116033	Sodh-2
FBgn0029082	45.7436	77.0028	14.4844	2.114	5.18285	2.18522e-07	2.87864e-06	hbs
FBgn0033775	596.922	1023.12	170.721	2.11361	4.41314	1.01881e-05	0.000104415	Cyp9h1
FBgn0030899	4.45266	8.90532	0	2.11273	3.52715	0.000420063	0.00307204	Hesr
FBgn0041723	68.8144	113.815	23.8137	2.10544	6.95616	3.49682e-12	7.39481e-11	rho-5
FBgn0000071	456.083	746.222	165.945	2.09978	9.37956	6.62458e-21	2.43789e-19	Ama
FBgn0045495	8.58944	16.362	0.816861	2.09496	3.20899	0.00133201	0.00846091	Gr28b
FBgn0262979	51.5163	85.5044	17.5281	2.09481	5.83363	5.42356e-09	8.602e-08
FBgn0031914	22.6833	38.6914	6.67533	2.09337	4.25716	2.07038e-05	0.000199532	CG5973
FBgn0031887	9.86631	17.583	2.14962	2.08234	3.49123	0.0004808	0.00346719	CG11289
FBgn0259175	91.7307	151.195	32.266	2.08127	6.66984	2.56091e-11	5.01559e-10	ome
FBgn0012037	129.369	235.68	23.0582	2.0704	3.51687	0.000436676	0.00317781	Ance
FBgn0039681	26.4536	44.863	8.0441	2.0699	4.40806	1.04301e-05	0.000106579	CG7582
FBgn0036454	8.18006	14.9499	1.41027	2.06935	3.27373	0.00106137	0.00693344	CG17839
FBgn0038680	22.9815	38.9895	6.97355	2.0631	4.25032	2.13467e-05	0.000204774	Cyp12a5
FBgn0037612	12.0635	21.1275	2.99946	2.06242	3.69234	0.000222196	0.00174071	CG8112
FBgn0016715	31.5446	53.6739	9.41533	2.05913	4.21774	2.46767e-05	0.000234112	Reg-2
FBgn0033027	7.31117	13.6593	0.963082	2.03823	3.11756	0.00182355	0.0111714	TpnC4
FBgn0039525	20.8411	35.1915	6.49063	2.03725	4.25106	2.12757e-05	0.000204472	CG5646
FBgn0025878	16.7091	28.5643	4.85389	2.03674	3.99488	6.47283e-05	0.000566291	wrapper
FBgn0028963	12.9147	22.7167	3.1127	2.03613	3.549	0.000386704	0.00285025	Or49b
FBgn0000116	230.246	373.755	86.7378	2.03598	8.66037	4.70221e-18	1.45585e-16	Argk
FBgn0028988	62.424	101.986	22.8622	2.03126	6.62845	3.3924e-11	6.53275e-10	Spn42Dd
FBgn0263041	5.07871	9.82347	0.333946	2.02296	3.10119	0.00192746	0.0117108	CG43336
FBgn0040805	419.174	675.875	162.473	2.02101	12.2729	1.26565e-34	9.34864e-33	CG12355
FBgn0001098	1599.67	2573.56	625.782	2.01677	15.276	1.10577e-52	1.42935e-50	Gdh
FBgn0264775	21.0434	35.6795	6.40735	2.00648	4.09106	4.29398e-05	0.000389851	CG44013
FBgn0040238	567.105	912.41	221.8	2.00069	10.9403	7.39753e-28	4.15749e-26	Best1
FBgn0028990	100.752	163.281	38.2237	1.99685	7.87851	3.31312e-15	8.76238e-14	Spn27A
FBgn0051370	112.479	181.984	42.9731	1.99201	7.86567	3.67138e-15	9.63598e-14	CG31370
FBgn0015033	9.80077	17.3744	2.22713	1.99057	3.31061	0.000930931	0.00618686	Cyp4d8
FBgn0259734	60.5711	98.6883	22.454	1.98707	6.21426	5.15665e-10	8.79949e-09	Nost
FBgn0034156	8.31993	14.9374	1.70243	1.98352	3.20575	0.00134711	0.0085358	CG5348
FBgn0035538	207.008	334.361	79.6543	1.98232	7.77566	7.50576e-15	1.92598e-13	DopEcR
FBgn0025697	12.1328	21.6776	2.588	1.98029	3.29897	0.0009704	0.00641208	santa-maria
FBgn0016650	68.9894	114.329	23.6497	1.97085	4.65708	3.20719e-06	3.55854e-05	Lgr1
FBgn0016013	101.906	164.725	39.0875	1.97045	6.89212	5.49686e-12	1.14372e-10	Faa
FBgn0038088	927.796	1487.54	368.054	1.96784	10.4798	1.07019e-25	5.22021e-24	CG10126
FBgn0036551	450.753	721.838	179.669	1.96326	11.3239	9.99369e-30	5.90541e-28	CG17029
FBgn0261808	440.595	735.681	145.51	1.9585	4.26513	1.99782e-05	0.000192867	cu
FBgn0030367	24.356	40.6292	8.08285	1.95845	4.19363	2.7453e-05	0.000258318	Cyp311a1
FBgn0039886	10.368	18.0704	2.66551	1.95798	3.40863	0.0006529	0.00454808	CG2003
FBgn0261999	110.234	178.173	42.2959	1.95593	6.60293	4.031e-11	7.67672e-10	CG42817
FBgn0042101	15.6722	26.8245	4.51994	1.95564	3.63248	0.000280707	0.0021297	CG18744
FBgn0032086	45.4803	75.0033	15.9574	1.9554	4.84364	1.2748e-06	1.52932e-05	CG17906
FBgn0003710	13.8889	23.7796	3.99827	1.95413	3.6547	0.00025748	0.0019811	tipE
FBgn0040348	86.0995	138.982	33.2172	1.95378	6.91365	4.72339e-12	9.89176e-11	CG3703
FBgn0030090	180.843	293.003	68.683	1.95322	6.3644	1.96057e-10	3.5016e-09	fend
FBgn0259741	20.9717	35.3123	6.63108	1.94495	3.95247	7.73482e-05	0.000665993	CG42395
FBgn0029584	8.94855	15.7475	2.14962	1.94089	3.23437	0.00121912	0.00782069
FBgn0029826	312.266	502.554	121.978	1.93403	7.03671	1.9683e-12	4.2582e-11	CG6041
FBgn0033304	1148.19	1826.65	469.734	1.93379	13.2669	3.60296e-40	3.18446e-38	Cyp6a13
FBgn0266347	18.2777	31.2928	5.2626	1.92981	3.59201	0.000328143	0.00245537	nAChRalpha4
FBgn0032085	43.2652	71.7003	14.8302	1.92754	4.29325	1.76074e-05	0.000172097	CG9555
FBgn0032402	74.9044	120.486	29.3229	1.92512	6.25817	3.89532e-10	6.74732e-09	CG14945
FBgn0031939	30.1734	50.0728	10.274	1.92441	4.09311	4.25622e-05	0.000387102	CG13796
FBgn0085340	3.77543	7.55085	0	1.91933	3.26684	0.00108756	0.00710003
FBgn0264907	13.783	23.5648	4.0013	1.91663	3.52334	0.000426149	0.00311215	CG44098
FBgn0265042	516.676	822.14	211.212	1.91554	10.2843	8.29758e-25	3.81357e-23	Irk1
FBgn0263220	168.154	270.458	65.8496	1.91152	6.3103	2.785e-10	4.91462e-09	Hk
FBgn0035791	5.7829	10.8234	0.742376	1.90931	2.87178	0.00408165	0.0224036	CG8539
FBgn0036770	1374.18	2175.14	573.213	1.90575	15.6126	5.97272e-55	8.95129e-53	Prestin
FBgn0034909	89.8183	144.652	34.9843	1.90318	5.63091	1.79266e-08	2.68277e-07	CG4797
FBgn0033448	479.709	762.816	196.601	1.89536	8.64709	5.283e-18	1.63079e-16	hebe
FBgn0032336	13936.2	22114.6	5757.72	1.89512	9.96969	2.06863e-23	8.59106e-22	AstC
FBgn0037443	241.757	383.416	100.099	1.88959	9.48506	2.42255e-21	9.21015e-20	Dmtn
FBgn0044047	46.6237	75.6681	17.5792	1.8884	5.07415	3.8924e-07	4.95705e-06	Ilp6
FBgn0020908	10.1243	17.4312	2.81751	1.88732	3.29068	0.000999453	0.00657047	Scp1
FBgn0261927	24.9923	40.9448	9.03988	1.8855	4.33	1.49106e-05	0.000147692
FBgn0029813	64.491	104.402	24.5803	1.87769	5.21178	1.87036e-07	2.49245e-06	CG15766
FBgn0011591	454.352	722.179	186.526	1.87302	7.56796	3.79119e-14	9.20297e-13	fng
FBgn0035816	16.0994	26.8621	5.3368	1.86935	3.66899	0.000243512	0.00188344	CG13685
FBgn0033980	149.604	237.585	61.6227	1.86138	7.3447	2.06224e-13	4.71805e-12	Cyp6a20
FBgn0040942	266.704	424.604	108.804	1.85539	6.41281	1.42866e-10	2.58282e-09	CG12643
FBgn0052302	4.18615	8.03835	0.333946	1.85504	2.87639	0.0040225	0.0221259	CG32302
FBgn0029095	10.8598	18.5325	3.18718	1.85204	3.27634	0.00105163	0.00687852	aru
FBgn0038149	1308.36	2061.33	555.385	1.85002	9.771	1.49966e-22	6.05781e-21	GILT1
FBgn0267624	9.79481	16.8109	2.77875	1.84723	3.20816	0.00133586	0.00847494
FBgn0263873	322.36	507.115	137.606	1.8409	9.2633	1.98208e-20	7.1169e-19	sick
FBgn0031973	9.2739	16.3237	2.2241	1.83909	3.02112	0.00251844	0.0147303	Spn28Dc
FBgn0262473	281.591	444.686	118.495	1.83843	7.81999	5.28279e-15	1.3726e-13	Tl
FBgn0004509	260.744	410.285	111.203	1.83365	9.6449	5.16604e-22	2.00082e-20	Fur1
FBgn0260745	181.073	287.267	74.8779	1.83241	6.39831	1.57108e-10	2.82548e-09	mfas
FBgn0027111	112.465	177.294	47.6363	1.82231	7.67437	1.66236e-14	4.16235e-13	miple1
FBgn0264001	213.182	335.407	90.9573	1.81887	7.93887	2.04036e-15	5.43797e-14	bru3
FBgn0267585	7.21612	12.8043	1.62795	1.81724	2.91837	0.0035187	0.0196792
FBgn0037138	673.299	1051.07	295.533	1.81008	13.2514	4.42671e-40	3.84677e-38	P5CDh1
FBgn0033652	65.8325	104.384	27.281	1.80787	5.71139	1.12059e-08	1.72185e-07	ths
FBgn0010043	14.5818	24.3427	4.82091	1.80286	3.3505	0.000806661	0.00547714	GstD7
FBgn0038136	10.2843	18.9763	1.59222	1.79415	2.87414	0.00405123	0.0222721	CG8774
FBgn0040370	55.7166	90.309	21.1243	1.79346	4.13559	3.54043e-05	0.000326016	CG13375
FBgn0030799	68.7908	108.884	28.6976	1.79066	5.87849	4.14036e-09	6.6587e-08	CG4872
FBgn0264296	31.0886	49.7621	12.4151	1.7846	4.50592	6.60868e-06	7.02367e-05	CG43774
FBgn0034588	53.7166	85.4085	22.0247	1.78071	5.12823	2.92486e-07	3.79498e-06	CG9394
FBgn0016930	883.043	1373.81	392.277	1.78055	10.8411	2.19919e-27	1.19694e-25	Dyrk2
FBgn0027280	785.566	1224.16	346.968	1.77627	9.00447	2.16702e-19	7.2757e-18	l(1)G0193
FBgn0030078	8.55946	14.9693	2.14962	1.77627	2.91055	0.00360791	0.0200804	CG10970
FBgn0037000	72.98	115.722	30.2384	1.77057	4.98718	6.12685e-07	7.64267e-06	ZnT77C
FBgn0035160	111.247	174.68	47.8149	1.7702	6.39657	1.58902e-10	2.85279e-09	hng3
FBgn0035755	9.15949	15.7222	2.5968	1.76825	2.98006	0.00288191	0.0165566	CG14830
FBgn0029838	20.6172	33.4886	7.74588	1.76786	3.74811	0.000178173	0.00143384	CG4666
FBgn0052017	62.4634	99.568	25.3587	1.76443	4.80033	1.58408e-06	1.84678e-05	CG32017
FBgn0051140	204.846	318.293	91.3987	1.76154	9.34564	9.13371e-21	3.33751e-19	CG31140
FBgn0036463	43.8772	69.6241	18.1303	1.76069	4.59664	4.29356e-06	4.67858e-05	Reck
FBgn0033863	46.6068	73.8338	19.3798	1.75021	4.70757	2.50689e-06	2.83629e-05	CG13337
FBgn0044823	469.24	728.686	209.795	1.75001	9.24192	2.42114e-20	8.57431e-19
FBgn0032645	28.0029	45.0843	10.9215	1.74854	4.03355	5.49394e-05	0.000486828	CG15142
FBgn0032061	45.4844	71.6995	19.2693	1.74853	4.99087	6.01074e-07	7.50689e-06	CG9314
FBgn0264746	79.5804	124.817	34.3441	1.74774	5.75773	8.52505e-09	1.3337e-07	CG44004
FBgn0032670	383.907	594.183	173.63	1.74553	10.8507	1.97982e-27	1.08324e-25	CG5783
FBgn0259878	23.3246	37.7609	8.88817	1.74512	3.86396	0.000111563	0.000934905	Fs
FBgn0030938	13.4221	22.3301	4.51417	1.74455	3.29093	0.000998562	0.00656879	CG15047
FBgn0038202	22.8565	36.9324	8.7807	1.7421	3.83039	0.000127941	0.00106098	CG12402
FBgn0035578	23.703	38.1096	9.29632	1.74194	3.90753	9.32427e-05	0.000791644	CG13707
FBgn0267486	119.67	186.545	52.7944	1.73987	6.90491	5.02336e-12	1.04943e-10	Ptp36E
FBgn0250816	28.212	45.2044	11.2197	1.73968	4.19673	2.708e-05	0.000255505	AGO3
FBgn0031169	6.23279	11.0196	1.446	1.73053	2.74322	0.00608405	0.0316156	CG1494
FBgn0038302	305.806	472.285	139.327	1.72493	9.25158	2.21204e-20	7.88783e-19	CG4210
FBgn0085380	7.18134	12.5827	1.77994	1.72216	2.77802	0.00546916	0.0288113	CG34351
FBgn0263617	6.5097	11.7224	1.29703	1.72201	2.70347	0.00686187	0.0350413
FBgn0036529	7.8738	13.6337	2.11389	1.72026	2.82485	0.00473024	0.025437	pgant8
FBgn0030358	24.0073	38.5333	9.48129	1.71888	3.87215	0.000107879	0.000907714	CG10362
FBgn0053494	10.3056	17.3552	3.25589	1.7173	3.03154	0.00243312	0.0143041	CG33494
FBgn0031800	4.52635	8.46232	0.590381	1.70966	2.5622	0.0104012	0.0492696	CG9497
FBgn0032083	66.2059	104.687	27.7246	1.70787	4.30443	1.67416e-05	0.000164255	CG9541
FBgn0044328	7.06827	12.4311	1.70546	1.70735	2.73978	0.00614794	0.0318996	CG32052
FBgn0264679	39.8108	62.737	16.8847	1.7058	4.74952	2.039e-06	2.34282e-05
FBgn0050035	804.05	1239.38	368.721	1.70488	8.44426	3.05965e-17	9.14445e-16	Tret1-1
FBgn0029708	116.112	179.977	52.2458	1.70488	6.93004	4.20719e-12	8.86079e-11	CG3556
FBgn0035727	19.3369	31.3809	7.29292	1.70486	3.50865	0.00045039	0.00326612	CG10063
FBgn0262508	89.9808	139.482	40.4797	1.70392	6.01833	1.76223e-09	2.92508e-08	CG43078
FBgn0032156	884.978	1360.93	409.026	1.70345	9.67214	3.96005e-22	1.55707e-20	CG13124
FBgn0051755	93.2171	144.71	41.7239	1.70325	6.24517	4.23328e-10	7.32046e-09	SoYb
FBgn0034390	1342.36	2068.9	615.822	1.70043	8.15919	3.37266e-16	9.42614e-15	CG15093
FBgn0069969	156.617	244.033	69.2017	1.69912	5.54145	2.99981e-08	4.35077e-07	CG40498
FBgn0039530	12.5085	20.5327	4.48421	1.69468	3.19871	0.00138042	0.00870956	Tusp
FBgn0053203	23.6349	38.3877	8.88211	1.68971	3.43333	0.000596206	0.00420557	CG33203
FBgn0039277	94.8871	146.646	43.1281	1.68754	6.62752	3.41374e-11	6.56162e-10	CG13650
FBgn0037107	35.9908	56.7938	15.1878	1.68254	4.16905	3.05865e-05	0.000285465	CG7166
FBgn0039485	3.70199	7.07004	0.333946	1.68226	2.66757	0.00764009	0.0382782	CG17189
FBgn0015541	2354.64	3610.26	1099.03	1.68117	9.75686	1.72403e-22	6.91016e-21	sda
FBgn0033128	147.669	243.447	51.8904	1.68029	3.14382	0.0016676	0.0102953	Tsp42Eg
FBgn0052594	439.767	672.932	206.601	1.67822	10.0204	1.23997e-23	5.19132e-22	be
FBgn0025456	67.0504	104.656	29.4449	1.67693	4.63936	3.49497e-06	3.85715e-05	CREG
FBgn0029506	9655.99	14834.5	4477.48	1.67592	7.87486	3.41112e-15	8.99857e-14	Tsp42Ee
FBgn0052379	6.06471	11.387	0.742376	1.67401	2.64387	0.0081964	0.0405278	CG32379
FBgn0039226	78.1006	121.628	34.5736	1.67104	4.81944	1.43961e-06	1.70137e-05	Ude
FBgn0052318	45.8916	71.2883	20.4949	1.66866	4.93751	7.91267e-07	9.78767e-06	CG32318
FBgn0034501	4074.61	6223.55	1925.67	1.66817	11.2978	1.34596e-29	7.90826e-28	CG13868
FBgn0259740	6336.56	9668.01	3005.12	1.66758	13.1184	2.58394e-39	2.22671e-37	CG42394
FBgn0029834	200.66	307.935	93.3848	1.66648	7.62925	2.36119e-14	5.81358e-13	CG5937
FBgn0063494	1162.52	1775.91	549.129	1.66615	10.581	3.6492e-26	1.83186e-24	GstE6
FBgn0262580	12.3073	20.533	4.08156	1.66561	2.91297	0.00358014	0.0199688	CG43120
FBgn0010383	9.66945	16.1905	3.14843	1.66256	2.88018	0.00397449	0.0218734	Cyp18a1
FBgn0015766	346.831	535.739	157.923	1.66228	5.83628	5.3379e-09	8.49219e-08	Msr-110
FBgn0052311	272.879	416.969	128.789	1.66117	8.4532	2.83435e-17	8.52036e-16	zormin
FBgn0039486	29.1912	46.0148	12.3675	1.65977	4.10692	4.00964e-05	0.00036566	caix
FBgn0031488	228.426	349.499	107.353	1.65202	7.31887	2.50073e-13	5.69604e-12	CG17265
FBgn0039927	303.98	465.278	142.682	1.65103	7.6255	2.43094e-14	5.95695e-13	CG11155
FBgn0266084	105.126	161.431	48.82	1.6505	6.77517	1.24264e-11	2.49517e-10	Fhos
FBgn0013771	202.746	309.565	95.9267	1.64799	7.56488	3.8823e-14	9.40207e-13	Cyp6a9
FBgn0034452	47.6287	73.8828	21.3747	1.64789	4.94136	7.75788e-07	9.6077e-06	Oseg6
FBgn0032233	89.5831	138.202	40.9637	1.64619	5.67952	1.35075e-08	2.05414e-07	dpr19
FBgn0052085	3.53738	6.74081	0.333946	1.64549	2.61617	0.00889232	0.0433468	CG32085
FBgn0263239	12.8578	21.0138	4.70189	1.64477	3.08853	0.00201149	0.0121429	dar1
FBgn0015589	906.023	1374.7	437.342	1.63364	12.5006	7.40589e-36	5.80184e-34	Apc
FBgn0000078	175.385	332.659	18.1114	1.63081	2.99087	0.00278186	0.0160711	Amy-d
FBgn0026160	284.037	431.589	136.485	1.62766	8.67124	4.27434e-18	1.32735e-16	tna
FBgn0020294	22.5295	35.5777	9.48129	1.6276	3.69374	0.000220984	0.00173371	ko
FBgn0033864	41.1461	63.9469	18.3453	1.62581	4.29045	1.7831e-05	0.000173953	CG18368
FBgn0028509	1651.43	2504.34	798.518	1.62511	10.4112	2.20422e-25	1.05041e-23	CenG1A
FBgn0035718	7.04456	13.2036	0.885571	1.61769	2.5895	0.00961151	0.0460577	CG14820
FBgn0034135	72.6497	111.638	33.6617	1.6157	5.36664	8.02151e-08	1.11045e-06	Syn2
FBgn0034723	4073	6162.6	1983.41	1.61415	11.4677	1.91611e-30	1.2082e-28	CG13506
FBgn0031858	15.6436	25.1719	6.11519	1.61247	3.17512	0.00149775	0.00934713	CG17378
FBgn0033274	106.749	162.521	50.9779	1.61123	6.44293	1.1719e-10	2.1411e-09	CG14757
FBgn0031579	122.96	188.06	57.8597	1.60739	5.59352	2.2251e-08	3.30126e-07	CG15422
FBgn0034200	18.3361	29.1916	7.48065	1.60652	3.32201	0.000893712	0.0059625	Gbp2
FBgn0039272	176.171	270.375	81.9669	1.6042	5.17231	2.31214e-07	3.0381e-06	CG11836
FBgn0052521	445.839	677.1	214.579	1.60408	6.8488	7.44703e-12	1.53406e-10	CG32521
FBgn0032857	53.8039	82.5485	25.0594	1.6016	4.75742	1.96085e-06	2.25803e-05	CG10947
FBgn0031463	31.6417	49.0972	14.1862	1.59832	4.17396	2.99345e-05	0.000279885	G6P
FBgn0034403	49.7513	76.5295	22.973	1.59324	4.66827	3.03749e-06	3.38477e-05	CG18190
FBgn0030955	1025.26	1545.7	504.821	1.59311	11.4875	1.52419e-30	9.66973e-29	CG6891
FBgn0031011	586.48	883.274	289.686	1.58721	10.7338	7.06299e-27	3.76487e-25	CG8034
FBgn0050046	62.9305	96.359	29.5021	1.58687	4.8368	1.31943e-06	1.57055e-05	CG30046
FBgn0040338	12.3357	19.9694	4.70189	1.58686	2.97532	0.00292679	0.0167957	TfIIA-S-2
FBgn0267726	12.086	19.9443	4.22778	1.57504	2.74985	0.0059622	0.0310293
FBgn0029105	36.475	56.9841	15.9659	1.57466	3.58303	0.000339632	0.00253767	alpha-catenin-related
FBgn0039595	307.874	467.52	148.229	1.56297	5.38318	7.31828e-08	1.01855e-06	AstA-R2
FBgn0035346	1606.36	2411.96	800.757	1.56014	8.94704	3.65133e-19	1.19868e-17	CG1146
FBgn0032021	130.055	196.793	63.3165	1.55876	6.28298	3.32136e-10	5.79193e-09	CG7781
FBgn0011554	15.563	26.0844	5.04161	1.55625	2.63358	0.00844897	0.0414866	etaTry
FBgn0031913	101.105	154.75	47.459	1.55616	4.28726	1.80888e-05	0.00017614	CG5958
FBgn0050403	172.313	259.28	85.3471	1.55328	7.30952	2.68103e-13	6.09331e-12	CG30403
FBgn0024245	628.022	943.769	312.275	1.55317	7.84181	4.44112e-15	1.15682e-13	dnt
FBgn0030993	220.804	331.067	110.54	1.54645	7.84864	4.20576e-15	1.09828e-13	Mec2
FBgn0262123	52.8859	80.3958	25.376	1.54596	4.90917	9.14609e-07	1.12021e-05	l(2)41Ab
FBgn0010225	753.365	1126.75	379.979	1.54422	10.5693	4.13482e-26	2.06561e-24	Gel
FBgn0015575	15.3817	24.3116	6.45188	1.53808	3.02238	0.00250795	0.0146856	alpha-Est7
FBgn0259678	61.7335	94.2835	29.1835	1.53452	4.32228	1.54423e-05	0.00015252	sqa
FBgn0019661	15.6866	26.2299	5.1433	1.53243	2.58668	0.00969046	0.0464145
FBgn0034356	63.3461	98.3549	28.3372	1.5317	3.53676	0.000405069	0.00297713	CG10924
FBgn0028532	16.5003	26.2865	6.71409	1.52889	2.86895	0.00411836	0.0225436	CG7968
FBgn0036552	13.9214	22.0646	5.77821	1.52664	2.98728	0.0028147	0.0162336	CG17028
FBgn0036369	18.8776	29.4189	8.33626	1.52625	3.27533	0.00105539	0.00689871	CG10089
FBgn0033579	78.7455	128.666	28.8251	1.5243	2.70224	0.00688731	0.0351192	CG13229
FBgn0031170	481.418	717.647	245.19	1.5231	9.20991	3.26388e-20	1.14026e-18	CG1718
FBgn0051451	271.289	404.741	137.838	1.52241	7.90635	2.65056e-15	7.04612e-14
FBgn0037515	60.001	90.542	29.46	1.51787	4.68429	2.80933e-06	3.1509e-05	Sp7
FBgn0259222	24.917	38.3878	11.4462	1.51779	3.65021	0.00026203	0.00201311	CG42322
FBgn0011589	74.8118	113.317	36.3066	1.51477	4.61645	3.9036e-06	4.28254e-05	Elk
FBgn0085407	227.226	342.283	112.168	1.51169	5.21147	1.87346e-07	2.49336e-06	Pvf3
FBgn0052677	36.9777	56.6296	17.3258	1.51158	3.87708	0.000105717	0.000891695	X11Lbeta
FBgn0051119	112.429	167.982	56.8757	1.50879	6.45595	1.07545e-10	1.97535e-09	HDAC11
FBgn0263492	23.4588	36.3687	10.5488	1.50874	3.42377	0.000617578	0.00434152
FBgn0034408	14.1924	22.9881	5.39671	1.50769	2.72264	0.00647635	0.0332697	sano
FBgn0037720	57.116	85.8779	28.354	1.50508	4.76412	1.89677e-06	2.19894e-05	CG8312
FBgn0259821	2.63302	5.26605	0	1.50037	2.68494	0.00725433	0.0366115	CG42402
FBgn0063491	82.6124	123.955	41.2693	1.49861	4.76224	1.9146e-06	2.21464e-05	GstE9
FBgn0011556	16.5152	26.9513	6.07918	1.49628	2.60668	0.00914251	0.0443384	zetaTry
FBgn0032731	791.897	1174.11	409.683	1.49579	9.40941	4.98924e-21	1.86259e-19	Swip-1
FBgn0037683	103.159	154.698	51.6189	1.49234	4.99938	5.75155e-07	7.19187e-06	CG18473
FBgn0003525	2830.06	4300.12	1360	1.49168	3.96058	7.47694e-05	0.00064594	stg
FBgn0034160	29.1569	46.2629	12.0509	1.48885	2.80333	0.00505772	0.0270154	CG5550
FBgn0053318	19.1468	29.5458	8.74772	1.48519	3.20922	0.00133097	0.00845945
FBgn0085291	213.11	315.862	110.359	1.48154	7.75327	8.95544e-15	2.28099e-13
FBgn0037144	231.102	343.02	119.184	1.47838	6.97411	3.07802e-12	6.57641e-11	CG7458
FBgn0032713	19.1969	29.8813	8.51244	1.47181	3.05932	0.00221838	0.0131992	CG17323
FBgn0265831	2.68044	5.36087	0	1.4648	2.65355	0.00796491	0.0396177
FBgn0038928	144.611	214.347	74.8752	1.45967	5.89473	3.75297e-09	6.06398e-08	Fadd
FBgn0030958	99.7729	148.013	51.5331	1.45701	5.87645	4.19147e-09	6.72001e-08
FBgn0039323	18.6165	29.2038	8.02925	1.45549	2.8343	0.00459256	0.0248258	CG10559
FBgn0038466	104.533	155.577	53.489	1.4528	5.1222	3.01986e-07	3.91333e-06	CG8907
FBgn0053696	24.4805	38.153	10.808	1.45161	2.91218	0.00358915	0.0199928	CNMaR
FBgn0037560	62.2314	93.6183	30.8444	1.45142	4.13786	3.50565e-05	0.0003231
FBgn0052636	60.9499	91.7331	30.1667	1.45098	3.85933	0.000113701	0.000951276
FBgn0027657	342.393	504.221	180.565	1.44633	7.68486	1.53161e-14	3.85362e-13	glob1
FBgn0039637	734.055	1074.65	393.463	1.43341	10.1807	2.41876e-24	1.06891e-22	CG11880
FBgn0012036	22756.5	33913.5	11599.4	1.43265	4.37936	1.19026e-05	0.000120671	Aldh
FBgn0264953	165.607	244.075	87.1394	1.43072	6.33362	2.39472e-10	4.25495e-09	Piezo
FBgn0262104	2.87043	5.74086	0	1.4293	2.64642	0.00813482	0.040327	CG42857
FBgn0052436	43.6823	65.2059	22.1586	1.4228	3.90408	9.4583e-05	0.000801707	CG32436
FBgn0087002	363.027	557.395	168.66	1.42092	2.99849	0.00271321	0.0157272	apolpp
FBgn0031542	45.3567	67.7441	22.9694	1.41822	3.79029	0.000150472	0.00123006	CG15414
FBgn0038540	29.7889	45.2932	14.2846	1.41662	3.2428	0.00118362	0.00764508	CG14321
FBgn0032694	462.348	675.96	248.736	1.41396	8.45192	2.8655e-17	8.58903e-16	MESR3
FBgn0027578	191.884	283.225	100.544	1.41377	5.08902	3.59914e-07	4.60058e-06	CG14526
FBgn0029588	33.3546	50.1853	16.5238	1.40843	3.49318	0.000477308	0.00344441	CG14798
FBgn0000422	60.7712	91.6915	29.8508	1.40352	3.31092	0.00092991	0.00618405	Ddc
FBgn0001168	417.898	612.443	223.353	1.39926	5.86573	4.47173e-09	7.14717e-08	h
FBgn0027572	480.819	699.294	262.343	1.3958	9.78387	1.32067e-22	5.35572e-21	CG5009
FBgn0033872	97.6459	142.862	52.43	1.39481	5.62559	1.84875e-08	2.76271e-07	CG6329
FBgn0037989	2100.77	3054.13	1147.41	1.39361	9.44875	3.42901e-21	1.28943e-19	ATP8B
FBgn0039056	1086.04	1580.57	591.505	1.39323	8.6894	3.64357e-18	1.13489e-16	CenB1A
FBgn0261284	29.4074	44.0712	14.7436	1.39021	3.41927	0.000627888	0.00439653	bou
FBgn0037736	36.6866	54.8191	18.5542	1.38977	3.60422	0.000313088	0.00235465	CG12950
FBgn0259735	1035.71	1502.33	569.095	1.38176	9.13992	6.24976e-20	2.13296e-18	CG42389
FBgn0036742	63.0401	92.8902	33.19	1.38161	4.19478	2.73141e-05	0.000257245	CG7497
FBgn0038143	44.3054	65.838	22.7729	1.38139	3.74145	0.00018296	0.00147007	CG9813
FBgn0002524	2474.7	3584.7	1364.7	1.38112	11.3752	5.55615e-30	3.37977e-28	lace
FBgn0038839	27.7343	42.2369	13.2317	1.37734	2.83998	0.0045117	0.0244526	Ktl
FBgn0266577	15.0219	23.0073	7.03649	1.37467	2.79992	0.0051116	0.0272469
FBgn0051690	18.0913	27.9952	8.18729	1.3732	2.63789	0.00834237	0.0410802	CG31690
FBgn0038098	26.0543	39.5089	12.5998	1.37209	2.90534	0.00366849	0.0203518	CG7381
FBgn0034950	18.0913	27.4824	8.70016	1.36837	2.9123	0.00358778	0.0199928	Pask
FBgn0053558	566.295	820.909	311.681	1.36516	7.40044	1.35737e-13	3.1757e-12	mim
FBgn0050147	282.524	409.638	155.41	1.36509	7.40541	1.30745e-13	3.06584e-12	Hil
FBgn0033132	49.3739	73.1182	25.6297	1.36378	3.77938	0.000157221	0.00128017	Tsp42Ej
FBgn0052264	1097.61	1589.63	605.593	1.36212	7.18888	6.53254e-13	1.45588e-11	CG32264
FBgn0085205	40.6728	60.2632	21.0825	1.36185	3.61513	0.000300192	0.00226649	CG34176
FBgn0015039	64.702	95.517	33.8871	1.3605	3.63672	0.000276135	0.00210118	Cyp9b2
FBgn0261503	15.5457	23.6466	7.44492	1.35669	2.80129	0.00508983	0.0271729
FBgn0039809	54.3868	79.9341	28.8394	1.34772	3.64241	0.000270098	0.00206895	CG15547
FBgn0004629	250.313	362.32	138.305	1.34567	5.74433	9.22854e-09	1.42863e-07	Cys
FBgn0031220	15.4793	23.8116	7.14698	1.33976	2.59297	0.009515	0.0456927	CG4822
FBgn0050488	24.5024	36.6287	12.376	1.33938	2.96264	0.00305017	0.0174264	antr
FBgn0032726	20.2982	30.2925	10.3039	1.3302	2.91884	0.00351334	0.0196705	CG10621
FBgn0031168	60.7752	88.5424	33.0081	1.32594	3.99164	6.56184e-05	0.000573108	CG1722
FBgn0264494	625.934	898.162	353.705	1.32586	8.73313	2.47716e-18	7.80985e-17	CG17646
FBgn0037902	63.4214	92.0545	34.7883	1.32553	4.47781	7.54128e-06	7.90115e-05	CG5281
FBgn0031630	22.9311	34.0018	11.8604	1.32549	3.07933	0.00207469	0.0124373	CG15629
FBgn0015550	157.224	226.696	87.7526	1.32132	5.6344	1.75667e-08	2.63272e-07	tap
FBgn0031490	101.715	147.025	56.404	1.32087	4.79978	1.58838e-06	1.84971e-05	CG17264
FBgn0033978	276.021	398.476	153.566	1.31967	5.55141	2.83377e-08	4.12732e-07	Cyp6a23
FBgn0259227	28.6068	42.0527	15.1608	1.31952	3.30082	0.000964029	0.00637813	CG42327
FBgn0032946	784.734	1125.69	443.772	1.31869	8.03113	9.6576e-16	2.64204e-14	nrv3
FBgn0001186	1553.14	2222.25	884.022	1.31828	10.6352	2.0445e-26	1.03638e-24	Hex-A
FBgn0010041	20.883	31.2357	10.5304	1.31678	2.77138	0.00558188	0.0293155	GstD5
FBgn0034286	16.3349	24.8552	7.81459	1.3135	2.58375	0.00977316	0.0467457	dpr13
FBgn0001149	7369.23	10778.5	3959.99	1.30931	3.60467	0.000312545	0.00235228	GstD1
FBgn0034788	20.3884	30.4756	10.3012	1.30921	2.83659	0.0045598	0.0246874	CG13532
FBgn0046258	21.0899	31.7802	10.3996	1.30737	2.67606	0.00744924	0.0375067	CG12880
FBgn0032945	21.6757	32.6779	10.6736	1.30672	2.63233	0.00848007	0.041601	CG8665
FBgn0038725	242.548	347.53	137.567	1.30437	6.40892	1.46556e-10	2.64491e-09	CG6184
FBgn0260943	24.7673	36.9194	12.6151	1.3024	2.95447	0.00313209	0.0178255	Rbp6
FBgn0038490	50.496	73.1741	27.8178	1.29967	4.15716	3.22223e-05	0.000299259	CG5285
FBgn0014032	545.994	778.495	313.493	1.29756	9.37855	6.68859e-21	2.45272e-19	Sptr
FBgn0000565	44.0112	64.0031	24.0193	1.29437	3.67174	0.000240907	0.00186822	Eip71CD
FBgn0010014	170.108	243.84	96.3749	1.29334	5.7159	1.09125e-08	1.67927e-07	CanB
FBgn0261556	261.453	373.607	149.3	1.29084	6.22955	4.67784e-10	8.04885e-09	CG42674
FBgn0002719	982.366	1400.58	564.156	1.28655	7.30052	2.86651e-13	6.50056e-12	Men
FBgn0032780	20.5111	30.4259	10.5964	1.28592	2.80832	0.00498001	0.0266279	CG13085
FBgn0053181	156.772	225.391	88.153	1.28265	4.37521	1.21313e-05	0.000122629	CG33181
FBgn0086450	680.463	969.619	391.307	1.28039	7.14603	8.9323e-13	1.96949e-11	su(r)
FBgn0040322	15.5622	23.3873	7.73708	1.27751	2.55808	0.0105252	0.0496557	GNBP2
FBgn0011224	1146.89	1630.33	663.46	1.27728	8.46514	2.55842e-17	7.7133e-16	heph
FBgn0039863	1085.08	1539.8	630.366	1.27417	9.67071	4.01585e-22	1.57303e-20	CG1815
FBgn0003984	48.3775	70.1296	26.6255	1.27298	3.69356	0.000221135	0.00173371	vn
FBgn0039900	57.7807	83.4023	32.1591	1.27198	3.96843	7.23484e-05	0.000627121	Syt7
FBgn0261859	627.475	892.801	362.149	1.27002	6.83333	8.29644e-12	1.69888e-10	CG42788
FBgn0033222	37.0496	54.1678	19.9314	1.26997	3.11582	0.00183436	0.011218	CG12824
FBgn0265137	880.53	1247.12	513.942	1.26462	9.48823	2.3499e-21	8.9669e-20	Spn42Da
FBgn0014343	216.689	308.863	124.514	1.26213	5.32308	1.02024e-07	1.4011e-06	mirr
FBgn0040091	20.9949	30.9193	11.0705	1.26114	2.85714	0.00427478	0.0232906	Ugt58Fa
FBgn0037614	91.0353	130.12	51.9506	1.25695	4.73892	2.14865e-06	2.46332e-05	CG8116
FBgn0003448	370.848	527.224	214.471	1.25592	5.79171	6.96733e-09	1.09664e-07	sna
FBgn0032899	18.0071	26.6343	9.37988	1.25323	2.64887	0.00807616	0.0400747	CG9338
FBgn0000636	65.4891	94.8333	36.145	1.25229	3.30878	0.000937032	0.00622178	Fas3
FBgn0050106	80.7419	116.298	45.1859	1.24731	3.69427	0.000220516	0.00173371	CCHa1-R
FBgn0025574	292.782	414.488	171.076	1.24711	7.2057	5.77476e-13	1.29819e-11	Pli
FBgn0051324	602.559	854.102	351.016	1.24464	6.15186	7.65771e-10	1.3003e-08	CG31324
FBgn0000146	59.6927	85.295	34.0904	1.2444	3.95358	7.69893e-05	0.000663455	aub
FBgn0039492	1090.48	1538.74	642.21	1.24404	8.29077	1.12513e-16	3.23193e-15	CG6051
FBgn0000535	69.3414	99.0436	39.6392	1.24292	4.05974	4.91283e-05	0.000440621	eag
FBgn0030817	56.2366	81.2893	31.1839	1.24188	3.32354	0.000888829	0.00594142	CG4991
FBgn0015623	2795.62	3952.61	1638.62	1.2394	6.49626	8.23428e-11	1.53149e-09	Cpr
FBgn0036194	342.861	483.351	202.371	1.23525	7.44011	1.00603e-13	2.36978e-12	CG11652
FBgn0030723	54.0823	78.4983	29.6664	1.23519	3.07907	0.0020765	0.0124409	dpr18
FBgn0035505	191.903	271.462	112.344	1.23356	5.83298	5.44449e-09	8.62197e-08	Teh2
FBgn0263400	61.0696	87.2131	34.926	1.23349	4.15563	3.24394e-05	0.000300858	CG43446
FBgn0262160	108.89	154.545	63.2349	1.23297	4.64111	3.46536e-06	3.83266e-05	CG9932
FBgn0085370	1107.32	1554.18	660.464	1.22263	9.25624	2.1175e-20	7.57685e-19	Pde11
FBgn0013342	220.583	311.015	130.152	1.21826	5.37798	7.53281e-08	1.047e-06	nSyb
FBgn0030964	33.7513	48.686	18.8166	1.21706	3.15491	0.00160548	0.00994744	Pvf1
FBgn0002930	27.7244	40.1474	15.3013	1.21467	2.89901	0.0037434	0.0207119	nec
FBgn0267002	775.141	1089.52	460.767	1.21349	6.61266	3.7748e-11	7.20207e-10	unc-104
FBgn0000414	218.427	307.384	129.471	1.21003	5.58059	2.39705e-08	3.54112e-07	Dab
FBgn0031182	78.8104	111.342	46.2793	1.20502	4.35981	1.30173e-05	0.000130691	Cyp6t1
FBgn0028479	4021.27	5617.65	2424.9	1.20121	10.487	9.91204e-26	4.85784e-24	Mtpalpha
FBgn0259822	43.1525	61.7876	24.5173	1.2004	3.3048	0.000950456	0.00629639	Ca-beta
FBgn0037607	18680.7	26189.8	11171.6	1.19711	6.00966	1.85912e-09	3.08095e-08	CG8036
FBgn0261800	5315.27	7408.44	3222.11	1.19068	10.1042	5.29102e-24	2.29893e-22	LanB1
FBgn0026878	330.215	462.645	197.785	1.19026	5.19211	2.07922e-07	2.7425e-06	CG4325
FBgn0004516	28.821	41.5147	16.1272	1.18881	2.82254	0.00476451	0.025608	Gad1
FBgn0030056	2005.87	2802.1	1209.64	1.18672	6.70635	1.99547e-11	3.94554e-10	CG11284
FBgn0013305	2985.99	4155.37	1816.61	1.18246	9.99054	1.67658e-23	6.99095e-22	Nmda1
FBgn0015011	144.609	202.808	86.411	1.1792	4.80352	1.55897e-06	1.82368e-05	AhcyL2
FBgn0085399	123.179	174.26	72.0978	1.1727	3.57158	0.000354838	0.00263984	CG34370
FBgn0086691	52.4565	74.7702	30.1428	1.1724	2.96733	0.00300403	0.0171723	UK114
FBgn0000084	840.789	1170.03	511.546	1.16852	6.3497	2.15741e-10	3.83989e-09	AnxB10
FBgn0058160	1277.37	1771.98	782.762	1.16767	9.21856	3.01112e-20	1.05552e-18	CG40160
FBgn0051098	269.411	375.669	163.154	1.16728	5.66346	1.48352e-08	2.24397e-07	CG31098
FBgn0010222	840.355	1166.97	513.737	1.16559	7.58078	3.43487e-14	8.39717e-13	Nmdmc
FBgn0034194	587.216	814.564	359.867	1.16145	7.58003	3.45463e-14	8.42554e-13	CG15611
FBgn0038975	217.395	303.094	131.696	1.16122	4.85511	1.2032e-06	1.44678e-05	Nrx-1
FBgn0031359	643.528	892.132	394.924	1.16061	7.98295	1.42872e-15	3.86764e-14	Rim2
FBgn0264493	2861.93	3967.66	1756.2	1.15933	7.70809	1.27713e-14	3.22905e-13	rdx
FBgn0014931	54.0677	75.9975	32.1379	1.15831	3.56202	0.000368006	0.00272604	CG2678
FBgn0038381	27.3851	38.989	15.7812	1.15811	2.90228	0.00370461	0.0205192	CG3303
FBgn0051793	543.129	751.636	334.621	1.15168	7.67181	1.6958e-14	4.23582e-13	CG31793
FBgn0262475	323.269	448.173	198.365	1.1507	6.77586	1.23664e-11	2.48796e-10	bru2
FBgn0036272	6313.46	8717.57	3909.36	1.14712	10.2081	1.82352e-24	8.09316e-23	CG4300
FBgn0037844	120.788	168.09	73.4852	1.14539	4.47493	7.64361e-06	8.00026e-05	CG4570
FBgn0267795	1642.38	2266.57	1018.2	1.14271	9.1422	6.11936e-20	2.09537e-18	Frl
FBgn0037050	30.9991	43.8436	18.1545	1.14085	2.99601	0.00273534	0.0158377	ICA69
FBgn0036381	90.0037	125.419	54.5884	1.13961	3.88271	0.000103297	0.000873425	CG8745
FBgn0037963	341.029	471.926	210.133	1.13832	5.91115	3.39719e-09	5.50632e-08	Cad87A
FBgn0001258	368.433	510.815	226.051	1.13707	4.91218	9.00681e-07	1.10486e-05	ImpL3
FBgn0003301	591.383	818.205	364.56	1.13067	5.38829	7.1133e-08	9.91356e-07	rut
FBgn0002643	445.529	614.223	276.835	1.13002	6.65745	2.78611e-11	5.43607e-10	mam
FBgn0032187	30.881	43.9325	17.8294	1.12957	2.63701	0.00836412	0.0411481	CG4839
FBgn0031435	104.32	145.025	63.6148	1.12738	4.40452	1.0602e-05	0.000108228	Elba2
FBgn0030808	366.734	504.696	228.772	1.12579	6.86765	6.52667e-12	1.34985e-10	RhoGAP15B
FBgn0041789	668.655	920.948	416.361	1.12125	6.04905	1.45702e-09	2.43017e-08	Pax
FBgn0262945	544.063	751.546	336.579	1.11868	5.0176	5.23201e-07	6.58202e-06
FBgn0261793	2458.2	3375.65	1540.76	1.11784	7.95498	1.79154e-15	4.82455e-14	Trf2
FBgn0034647	6947.94	9564.87	4331.02	1.11674	5.96638	2.42573e-09	3.988e-08	pirk
FBgn0030816	77.1938	107.411	46.9766	1.11667	3.55371	0.000379835	0.00280162	CG16700
FBgn0265102	35.0173	49.1101	20.9245	1.11661	3.09929	0.00193982	0.011771	Oseg1
FBgn0038221	72.1242	100.132	44.1168	1.11558	3.52151	0.000429088	0.00313141	CG3259
FBgn0040382	421.988	579.135	264.842	1.11279	6.70213	2.05397e-11	4.05346e-10	CG5273
FBgn0038115	161.215	222.67	99.7603	1.11243	4.1626	3.14642e-05	0.000292863	CG7966
FBgn0010549	88.5424	123.183	53.9015	1.11038	3.82948	0.000128415	0.00106405	l(2)03659
FBgn0051809	67.2018	93.5114	40.8922	1.11034	3.6377	0.00027508	0.0020947	CG31809
FBgn0264006	195.578	268.995	122.162	1.10772	5.34373	9.10531e-08	1.25377e-06	dysc
FBgn0033521	146.297	201.649	90.9455	1.10755	4.49437	6.97769e-06	7.37041e-05	CG12896
FBgn0038256	2221.1	3050.34	1391.85	1.10412	5.68675	1.29478e-08	1.97482e-07	CG7530
FBgn0036773	164.34	225.897	102.783	1.10375	5.56429	2.63221e-08	3.86095e-07	CG13698
FBgn0040383	577.428	792.317	362.539	1.098	5.27656	1.3163e-07	1.78868e-06	CG5254
FBgn0025702	61.6755	85.4409	37.9101	1.09411	3.45107	0.00055837	0.00396573	Srpk79D
FBgn0032420	86.124	118.455	53.7929	1.093	4.38495	1.16014e-05	0.000117733	CG6583
FBgn0263049	36.6653	51.1478	22.1828	1.09057	3.06758	0.00215799	0.012877
FBgn0030574	69.8648	96.4533	43.2763	1.08896	3.50381	0.00045866	0.00332143	CG9413
FBgn0035521	54.6308	75.6685	33.593	1.08435	3.34067	0.00083577	0.00565252	VhaM9.7-a
FBgn0034142	1169.21	1592.93	745.494	1.08364	8.21731	2.08118e-16	5.88019e-15	CG8306
FBgn0051875	50.5316	70.1739	30.8892	1.08316	3.28547	0.00101812	0.00667195	CG31875
FBgn0000566	1260.7	1716.13	805.267	1.08031	8.41972	3.77394e-17	1.11186e-15	Eip55E
FBgn0031268	123.319	168.642	77.9967	1.07992	4.72102	2.34669e-06	2.67553e-05	cold
FBgn0014135	74.115	102.194	46.0355	1.07624	3.76555	0.000166181	0.00134677	bnl
FBgn0264975	2627.26	3568.84	1685.68	1.07062	8.46751	2.50686e-17	7.57995e-16	Nrg
FBgn0036927	218.52	297.557	139.482	1.07036	5.5707	2.53722e-08	3.7269e-07	Gabat
FBgn0010039	1321.55	1803.9	839.196	1.06932	4.81669	1.45962e-06	1.72306e-05	GstD3
FBgn0261041	96.3456	131.981	60.7101	1.06631	4.08353	4.43561e-05	0.00040095	stj
FBgn0024238	14164.3	19228	9100.67	1.063	6.96805	3.21365e-12	6.85203e-11	Fim
FBgn0034098	93.7008	128.334	59.0673	1.06111	3.97721	6.97291e-05	0.000605431	krimp
FBgn0263236	90.6854	124.475	56.8963	1.05684	3.43375	0.000595302	0.0042035	SP1029
FBgn0015513	805.707	1091.73	519.683	1.05469	6.94021	3.91509e-12	8.26244e-11	mbc
FBgn0050089	248.777	338.462	159.092	1.05343	4.6759	2.92662e-06	3.26827e-05	CG30089
FBgn0263607	87.3489	119.411	55.2868	1.05304	3.69515	0.000219754	0.00173371	l(3)72Dp
FBgn0039641	71.1693	98.0737	44.2649	1.05193	3.32309	0.000890277	0.00594342	CG14511
FBgn0041160	40.4318	55.7627	25.1009	1.05067	2.72972	0.00633888	0.0326683	comm2
FBgn0265613	88.2577	120.664	55.851	1.04891	3.92513	8.66842e-05	0.000738996
FBgn0028397	617.035	833.79	400.281	1.04498	6.67788	2.42416e-11	4.75678e-10	Tob
FBgn0051145	436.924	593.776	280.071	1.04353	4.46363	8.05828e-06	8.40875e-05	CG31145
FBgn0040070	1899.93	2565.83	1234.03	1.04232	7.79324	6.53148e-15	1.68434e-13	Trx-2
FBgn0262483	49.8449	68.5859	31.1039	1.04104	3.13366	0.00172639	0.0106202	Rbp
FBgn0062978	159.748	216.416	103.08	1.03729	4.5668	4.95219e-06	5.35676e-05	CG31808
FBgn0033799	125.263	170.108	80.4181	1.03681	4.27383	1.92141e-05	0.000185984	GLaz
FBgn0040251	699.354	943.506	455.202	1.03143	5.65415	1.56623e-08	2.35756e-07	Ugt86Di
FBgn0037856	498.798	674.265	323.331	1.02966	5.08167	3.74139e-07	4.77651e-06	Leash
FBgn0040778	106.925	144.791	69.0585	1.02691	4.34078	1.41979e-05	0.000141446	CG17977
FBgn0040765	184.262	250.165	118.359	1.02675	3.60112	0.000316845	0.00237945	luna
FBgn0267661	85.8679	116.894	54.8423	1.02591	3.34706	0.000816737	0.00553465
FBgn0031824	345.513	466.263	224.763	1.02241	5.42662	5.74302e-08	8.04723e-07	CG9547
FBgn0032820	393.802	529.306	258.298	1.0207	6.31687	2.6692e-10	4.71832e-09	fbp
FBgn0260720	32.2519	44.2238	20.28	1.02057	2.61323	0.00896917	0.0436471
FBgn0030613	30.6268	42.2551	18.9986	1.01596	2.61587	0.00890014	0.043352	Rab3-GEF
FBgn0038220	2097.36	2814.69	1380.04	1.01456	6.82185	8.9877e-12	1.83317e-10	CG12207
FBgn0016076	1962.46	2628.78	1296.15	1.0104	8.00219	1.22222e-15	3.33482e-14	vri
FBgn0033519	146.094	197.2	94.9886	1.00473	3.68404	0.00022957	0.00179168	CG11825
FBgn0013995	983.161	1318.89	647.436	1.00422	5.49052	4.00758e-08	5.7479e-07	Calx
FBgn0019662	436.006	584.541	287.472	1.00003	5.51946	3.40038e-08	4.91108e-07	qm
FBgn0033122	1255.39	1682	828.783	0.998628	5.25146	1.50896e-07	2.02651e-06	CG17002
FBgn0259171	158.103	212.594	103.611	0.998205	4.13355	3.57199e-05	0.000328629	Pde9
FBgn0035649	63.7498	86.4851	41.0145	0.997276	3.28278	0.00102789	0.00673175	CG10483
FBgn0266431	234.9	315.786	154.014	0.99667	3.91318	9.10891e-05	0.000774632	CG45061
FBgn0039537	955.25	1275.52	634.975	0.994916	7.63762	2.21279e-14	5.47426e-13	CG5590
FBgn0034639	200.625	270.197	131.053	0.992265	3.48415	0.000493702	0.0035528	CG15673
FBgn0004652	2222.32	2966.79	1477.86	0.992132	6.87234	6.31551e-12	1.30879e-10	fru
FBgn0034117	111.328	149.191	73.4652	0.986928	4.23675	2.26781e-05	0.000215943	CG7997
FBgn0034145	77.6254	104.664	50.5868	0.9853	3.09915	0.00194077	0.011771	CG5065
FBgn0039064	93.5769	125.475	61.6793	0.983697	4.02929	5.59462e-05	0.000495325	CG4467
FBgn0036945	299.645	400.947	198.343	0.982846	4.66005	3.16135e-06	3.51144e-05	Ssk
FBgn0025641	154.88	207.643	102.117	0.982389	3.78619	0.000152976	0.00124758	DAAM
FBgn0036309	1498.96	1996.2	1001.73	0.979676	6.55053	5.73328e-11	1.07796e-09	Hip1
FBgn0003483	94.2889	127.342	61.2357	0.978212	3.02519	0.00248473	0.0145661	spn-E
FBgn0053126	370.89	496.925	244.855	0.975022	3.62557	0.000288321	0.00218267	NLaz
FBgn0261563	519.313	690.064	348.563	0.97166	5.9639	2.46281e-09	4.04252e-08	wb
FBgn0038681	321.993	431.33	212.657	0.971537	3.52449	0.000424299	0.00310083	Cyp12a4
FBgn0034405	7001.92	9288.94	4714.89	0.967846	7.56101	3.99943e-14	9.61817e-13	Jheh2
FBgn0087011	123.036	164.571	81.5008	0.966512	3.92707	8.59871e-05	0.000733961	CG41520
FBgn0263413	30.9407	41.8754	20.0059	0.964222	2.55984	0.0104719	0.0495154
FBgn0003231	1127.28	1491.42	763.132	0.957306	7.46801	8.14173e-14	1.92223e-12	ref(2)P
FBgn0038286	675.238	894.027	456.45	0.955645	5.99971	1.9767e-09	3.27056e-08	CG6966
FBgn0037076	219.926	292.015	147.838	0.951739	4.75886	1.94693e-06	2.24701e-05	ebd2
FBgn0028400	413.032	549.558	276.505	0.949527	4.01517	5.94023e-05	0.000522791	Syt4
FBgn0026582	82.3945	109.512	55.2774	0.946952	3.69664	0.000218476	0.00172594	Hmg-2
FBgn0053113	1640.68	2165.27	1116.09	0.941297	6.44035	1.19201e-10	2.17399e-09	Rtnl1
FBgn0004397	870.093	1147.58	592.602	0.938521	5.62294	1.87735e-08	2.80139e-07	Vinc
FBgn0029843	69.4009	92.2963	46.5055	0.935289	3.10534	0.00190059	0.011568	Nep1
FBgn0085478	213.103	281.468	144.737	0.934598	4.33965	1.4271e-05	0.0001419	CG34449
FBgn0030521	16607.1	21867.2	11346.9	0.933829	6.47969	9.19099e-11	1.69721e-09	CtsB1
FBgn0039644	107.239	142.863	71.6143	0.932509	3.19469	0.00139979	0.00881564	CG11897
FBgn0002522	281.273	371.096	191.45	0.930283	4.61636	3.90526e-06	4.28254e-05	lab
FBgn0261089	135.059	178.648	91.4688	0.923713	4.01718	5.88983e-05	0.000518797	Sytalpha
FBgn0032135	322.141	423.172	221.11	0.922398	5.47779	4.30671e-08	6.12596e-07	GlcAT-S
FBgn0086359	215.886	283.986	147.786	0.912664	4.34972	1.36309e-05	0.000136191	Invadolysin
FBgn0004914	838.396	1098.18	578.611	0.908905	5.29531	1.18815e-07	1.62043e-06	Hnf4
FBgn0032805	373.837	490.211	257.462	0.903062	4.81236	1.4916e-06	1.75679e-05	CG10337
FBgn0037841	84.5713	111.441	57.7013	0.902698	3.15584	0.00160034	0.00992228	CG4565
FBgn0004369	497.285	649.493	345.078	0.90154	6.5764	4.81968e-11	9.11158e-10	Ptp99A
FBgn0032779	132.511	173.932	91.0895	0.900202	4.16026	3.17887e-05	0.000295617	CG16771
FBgn0033928	158.484	207.648	109.32	0.899427	3.85559	0.000115449	0.000963568	Arc2
FBgn0266369	96.8395	127.631	66.0475	0.899213	3.39059	0.000697429	0.0048145	Mtp
FBgn0031483	662.474	864.595	460.353	0.897911	6.61879	3.6216e-11	6.93536e-10	CG9641
FBgn0085736	2591.97	3377.37	1806.58	0.89423	7.48339	7.2429e-14	1.71786e-12	ND-AGGG
FBgn0031418	1595.98	2086.18	1105.78	0.891041	4.32893	1.49838e-05	0.000148275	CG3609
FBgn0038598	61.8133	81.3011	42.3256	0.891029	2.93647	0.00331967	0.0187685	CG7131
FBgn0038038	401.274	524.497	278.051	0.889525	4.59942	4.23664e-06	4.62142e-05	CG5167
FBgn0036165	1428.83	1867.51	990.153	0.888855	4.16506	3.11277e-05	0.000289992	chrb
FBgn0000032	1021.82	1331.21	712.433	0.887881	6.16077	7.23905e-10	1.23123e-08	Acph-1
FBgn0264490	2501.15	3255.24	1747.05	0.886321	6.07774	1.2189e-09	2.04289e-08	Eip93F
FBgn0052512	58.5076	76.8514	40.1639	0.884642	2.92919	0.00339844	0.01911	CG32512
FBgn0030230	153.395	200.403	106.386	0.884045	3.70803	0.000208881	0.00165851	Rph
FBgn0030347	146.68	191.365	101.995	0.879831	3.67159	0.000241044	0.00186822	CG15739
FBgn0261862	737.639	957.543	517.734	0.876134	5.64028	1.69772e-08	2.55176e-07	whd
FBgn0259176	13211	17137.6	9284.46	0.875158	6.88693	5.70097e-12	1.18381e-10	bun
FBgn0264815	66.1897	87.3217	45.0576	0.874495	2.64771	0.00810385	0.0401928	Pde1c
FBgn0001991	78.1161	102.252	53.9807	0.873625	3.16207	0.00156653	0.00974698	Ca-alpha1D
FBgn0267001	48.6905	63.8894	33.4915	0.873511	2.80054	0.00510179	0.0272087	Ten-a
FBgn0034420	112.62	146.886	78.3543	0.870548	3.48324	0.000495386	0.00356244	CG10737
FBgn0033717	3773.3	4894.48	2652.13	0.869592	5.47931	4.26995e-08	6.08203e-07	CG8839
FBgn0013983	113.918	148.393	79.4432	0.868549	3.82922	0.000128548	0.00106431	imd
FBgn0038922	2569.13	3324.75	1813.51	0.864706	6.54806	5.82897e-11	1.09396e-09	CG6439
FBgn0037974	85.5632	111.883	59.243	0.862736	2.93562	0.0033288	0.0188002	CG12224
FBgn0030520	2662.3	3452.73	1871.86	0.861636	4.43237	9.32017e-06	9.61875e-05	Pdcd4
FBgn0003896	128.993	167.724	90.2628	0.861316	3.57689	0.000347704	0.00259423	tup
FBgn0027581	454.323	588.071	320.575	0.859757	4.84637	1.25739e-06	1.51018e-05	CG6191
FBgn0031374	1040.04	1343.57	736.518	0.859452	7.05579	1.71619e-12	3.72839e-11	Wdr62
FBgn0015924	1672.92	2164	1181.83	0.856089	4.94551	7.59454e-07	9.41669e-06	crq
FBgn0259246	76.0484	99.1119	52.9849	0.85536	3.07113	0.0021325	0.0127396	brp
FBgn0036196	574.082	745.354	402.81	0.85434	3.46441	0.000531405	0.00379245	CG11658
FBgn0030744	203.388	263.893	142.883	0.854077	4.14541	3.39208e-05	0.000313472	CG9992
FBgn0086906	167.043	216.226	117.86	0.853608	4.29434	1.75216e-05	0.00017142	sls
FBgn0264748	45.7696	59.8636	31.6756	0.852267	2.57155	0.0101245	0.0480705	CG44006
FBgn0031968	517.674	667.686	367.662	0.847747	5.02613	5.00471e-07	6.32686e-06	CG7231
FBgn0011576	192.169	249.138	135.2	0.846889	3.46117	0.000537842	0.0038331	Cyp4d2
FBgn0000546	403.937	522.402	285.473	0.844914	3.89112	9.97819e-05	0.000845081	EcR
FBgn0030716	45.6482	59.427	31.8694	0.842699	2.60945	0.00906868	0.0440278	CG9170
FBgn0014141	4425.28	5695.46	3155.1	0.841485	6.11041	9.93764e-10	1.67098e-08	cher
FBgn0014396	2987.67	3843.72	2131.62	0.838308	5.43807	5.38605e-08	7.55727e-07	tim
FBgn0037350	268.154	345.783	190.525	0.837703	4.53348	5.80204e-06	6.2175e-05	CG2911
FBgn0261550	825.879	1061.06	590.694	0.836755	6.22246	4.89416e-10	8.37922e-09	CG42668
FBgn0033188	1181.9	1519.04	844.757	0.834688	5.37326	7.73243e-08	1.07186e-06	Drat
FBgn0026263	276.663	356.136	197.19	0.833521	4.71344	2.43572e-06	2.77256e-05	bip1
FBgn0031717	230.917	298.07	163.764	0.833351	3.71378	0.000204184	0.00162922	Oscillin
FBgn0032681	1381.91	1775.65	988.175	0.831121	5.00008	5.73074e-07	7.18322e-06	CG10283
FBgn0053156	210.435	270.885	149.984	0.831088	4.47232	7.73756e-06	8.08223e-05	CG33156
FBgn0037185	183.186	236.284	130.087	0.830865	3.71509	0.000203135	0.0016221	CG11367
FBgn0014388	7101.62	9110.34	5092.9	0.829756	6.30761	2.83383e-10	4.99228e-09	sty
FBgn0038842	1689.11	2168.64	1209.57	0.828766	5.48568	4.11874e-08	5.88286e-07	hdly
FBgn0034494	877.423	1126.99	627.854	0.828043	5.2529	1.49724e-07	2.01339e-06	CG10444
FBgn0032782	424.715	545.588	303.841	0.824911	4.66536	3.08076e-06	3.4256e-05	Rab9
FBgn0031081	186.69	240.171	133.209	0.8245	3.80534	0.000141611	0.00116592	Nep3
FBgn0051710	471.164	603.942	338.386	0.823569	4.71332	2.43715e-06	2.77256e-05	CG31710
FBgn0263199	462.772	595.3	330.244	0.82266	3.71292	0.000204885	0.00163229	Galk
FBgn0032881	321.45	412.187	230.714	0.822203	4.62942	3.6669e-06	4.03398e-05	CG9319
FBgn0030740	1901.56	2431.13	1371.99	0.817275	6.91359	4.72539e-12	9.89176e-11	CG9917
FBgn0034628	77.6124	100.227	54.9982	0.815151	3.00462	0.00265917	0.015474	Acox57D-p
FBgn0025628	282.157	360.935	203.38	0.813657	4.89096	1.00345e-06	1.22079e-05	CG4199
FBgn0015229	579.385	741.647	417.122	0.811854	4.02657	5.6596e-05	0.00050065	glec
FBgn0035266	82.812	106.656	58.9681	0.809171	2.73423	0.0062527	0.0323619	Gk2
FBgn0263260	473.74	605.729	341.75	0.807144	4.88936	1.01166e-06	1.22789e-05	sel
FBgn0058002	5270.8	6708.41	3833.19	0.80014	6.79535	1.08048e-11	2.18655e-10	ND-AGGG
FBgn0033177	372.048	474.113	269.984	0.799315	4.31087	1.62611e-05	0.000159996	CG11141
FBgn0037408	285.851	365.297	206.405	0.798648	3.94281	8.05325e-05	0.000691684	NPFR
FBgn0005771	1322.65	1684.66	960.633	0.797917	5.10732	3.26764e-07	4.1976e-06	noc
FBgn0016694	4939.09	6282.7	3595.49	0.796832	6.16512	7.04311e-10	1.19988e-08	Pdp1
FBgn0012051	355.625	452.592	258.658	0.795462	5.21337	1.85443e-07	2.47441e-06	CalpA
FBgn0034032	373.067	474.566	271.568	0.793748	5.19971	1.99596e-07	2.64279e-06	CG8195
FBgn0032249	154.863	197.636	112.089	0.792151	3.80295	0.000142986	0.00117519	TBC1D16
FBgn0014133	1460.86	1855.33	1066.39	0.791958	6.32878	2.47111e-10	4.37564e-09	bif
FBgn0037341	238.165	303.408	172.922	0.791099	4.28553	1.82305e-05	0.000177349	CG12746
FBgn0035142	2194.22	2791.77	1596.66	0.790871	4.47813	7.52986e-06	7.89719e-05	Hipk
FBgn0045064	115.261	147.563	82.9591	0.788725	3.18243	0.00146043	0.00914182	bwa
FBgn0029881	1446.11	1834.96	1057.27	0.788625	6.29274	3.11905e-10	5.47607e-09	pigs
FBgn0025381	3234.98	4102.49	2367.47	0.785834	6.65057	2.91954e-11	5.66435e-10	rush
FBgn0032744	150.847	192.535	109.158	0.78488	3.28936	0.00100415	0.00659297	Ttc19
FBgn0038437	276.73	351.473	201.988	0.783984	4.46249	8.10127e-06	8.44508e-05	Sdhaf3
FBgn0033476	2046.27	2593.89	1498.64	0.783678	6.22178	4.91534e-10	8.40157e-09	oys
FBgn0040064	2917.92	3693.37	2142.48	0.777778	6.48205	9.04851e-11	1.67389e-09	yip2
FBgn0038662	868.635	1100.35	636.917	0.777708	5.58814	2.29517e-08	3.40033e-07	Mpc1
FBgn0261274	413.913	523.924	303.902	0.773573	4.84051	1.29509e-06	1.54827e-05	Ero1L
FBgn0036007	11752.7	14856.9	8648.56	0.773196	6.4848	8.88502e-11	1.64659e-09	path
FBgn0041180	776.16	986.252	566.068	0.77265	3.23932	0.00119814	0.00771002	Tep4
FBgn0038966	135.268	171.534	99.0014	0.77226	3.56009	0.000370728	0.00274424	pinta
FBgn0029969	1198	1514.04	881.964	0.770958	6.28775	3.22097e-10	5.63588e-09	CG10932
FBgn0000108	94.7502	120.487	69.0134	0.770363	3.04308	0.00234172	0.0138613	Appl
FBgn0085354	113.593	144.386	82.8	0.770083	3.15117	0.0016262	0.0100578	CG34325
FBgn0086347	2852.69	3606.68	2098.7	0.769987	5.13088	2.88392e-07	3.75127e-06	Myo31DF
FBgn0037071	342.71	434.399	251.022	0.769976	4.25335	2.10598e-05	0.000202774	CG7632
FBgn0033339	878.502	1110.12	646.885	0.769689	5.90363	3.55588e-09	5.75452e-08	Sec31
FBgn0050345	1142.74	1445.4	840.081	0.76859	4.49691	6.89473e-06	7.29023e-05	CG30345
FBgn0037975	80.0636	101.928	58.1994	0.767655	2.7731	0.00555257	0.0292049	CG3397
FBgn0260866	195.598	247.303	143.893	0.763685	3.41906	0.000628379	0.00439653	dnr1
FBgn0267073	162.546	205.833	119.259	0.761241	2.93749	0.00330883	0.018718
FBgn0263776	7249.22	9147.4	5351.04	0.759378	4.49121	7.08182e-06	7.46515e-05	CG43693
FBgn0037749	170.685	215.953	125.416	0.758142	3.39241	0.000692804	0.00478896	CG9471
FBgn0035159	96.1864	121.684	70.6892	0.756785	3.12055	0.00180515	0.0110652	CG13896
FBgn0266619	172.844	219.077	126.611	0.755986	3.0835	0.00204583	0.0123082
FBgn0031681	791.983	996.525	587.442	0.75248	5.49865	3.82702e-08	5.5042e-07	pgant5
FBgn0023129	238.916	302.027	175.804	0.747923	2.70875	0.00675372	0.0345743	aay
FBgn0038829	636.644	800.664	472.624	0.747766	4.4999	6.79851e-06	7.19584e-05	CG17271
FBgn0036801	445.528	561.052	330.004	0.746486	3.99	6.60745e-05	0.000576604	MYPT-75D
FBgn0032699	546.5	689.981	403.019	0.745986	2.96958	0.00298206	0.0170656	CG10383
FBgn0011236	1399.76	1757.92	1041.61	0.742483	4.36423	1.27573e-05	0.000128455	ken
FBgn0010786	649.201	815.329	483.072	0.740826	4.39904	1.08733e-05	0.000110888	l(3)02640
FBgn0035911	672.732	842.388	503.077	0.734777	5.60733	2.05475e-08	3.05729e-07	CG6638
FBgn0051038	1174.18	1469.48	878.879	0.731687	4.81963	1.43825e-06	1.70137e-05	CG31038
FBgn0034705	114.636	144.425	84.8465	0.730981	2.87328	0.00406232	0.0223093	CG11170
FBgn0035461	106.111	133.259	78.9628	0.72898	3.03392	0.00241401	0.0142079	ntc
FBgn0029155	2936.1	3675.52	2196.68	0.728181	4.22454	2.39429e-05	0.000227358	Men-b
FBgn0003410	394.682	492.98	296.385	0.724168	4.36874	1.24966e-05	0.000125952	sina
FBgn0022361	709.81	886.799	532.822	0.719873	4.24888	2.14839e-05	0.000205518	Pur-alpha
FBgn0263593	1439.18	1795.27	1083.09	0.719416	4.67279	2.97138e-06	3.31468e-05	Lpin
FBgn0261674	516.361	643.76	388.963	0.718208	4.49241	7.0423e-06	7.43106e-05	CG42709
FBgn0039207	660.962	824.551	497.373	0.714466	4.30795	1.64778e-05	0.000161974	CG5789
FBgn0030189	154.588	193.775	115.401	0.712244	2.6915	0.00711309	0.0360394	CG2909
FBgn0029508	11140.6	13862.3	8418.93	0.712174	5.72284	1.04759e-08	1.61447e-07	Tsp42Ea
FBgn0014018	1594.82	1985.63	1204.01	0.710881	4.71179	2.45556e-06	2.79043e-05	Rel
FBgn0038809	1521.94	1892.88	1150.99	0.710616	5.84827	4.967e-09	7.92651e-08	CG16953
FBgn0039319	95.6034	119.817	71.3901	0.710282	2.65014	0.00804594	0.0399631	CG13659
FBgn0000416	18950.5	23561	14340.1	0.709515	5.83768	5.29321e-09	8.43406e-08	Sap-r
FBgn0063493	128.006	159.761	96.2513	0.706279	2.73287	0.00627848	0.0324629	GstE7
FBgn0039006	114.916	143.267	86.5655	0.702931	2.77431	0.00553196	0.0291273	Cyp6d4
FBgn0033663	6496.44	8073.73	4919.16	0.702111	4.33012	1.4903e-05	0.000147692	ERp60
FBgn0033309	268.169	334.636	201.701	0.701828	3.24134	0.00118971	0.00767484	CG8735
FBgn0051548	479.842	595.986	363.698	0.700537	4.54927	5.38324e-06	5.7867e-05	CG31548
FBgn0033777	714.908	886.862	542.954	0.70037	4.87887	1.06696e-06	1.29197e-05	CG17574
FBgn0036843	864.672	1074.23	655.109	0.697376	3.81173	0.000138	0.0011371	CG6812
FBgn0037057	1086.61	1347.66	825.568	0.694719	4.07515	4.5985e-05	0.000413505	CG10512
FBgn0042174	3389.91	4205.61	2574.2	0.694136	4.04159	5.30889e-05	0.000472455
FBgn0058469	115596	143151	88041.9	0.693941	5.46539	4.61898e-08	6.54313e-07
FBgn0039467	826.255	1025.23	627.285	0.693495	3.6748	0.000238036	0.00184938	CG14253
FBgn0025682	309.821	384.269	235.373	0.693426	3.7491	0.000177472	0.00142946	scf
FBgn0031882	182.196	226.226	138.165	0.691332	3.63612	0.000276777	0.00210452	Rab30
FBgn0015380	179.2	223.195	135.205	0.689949	2.55999	0.0104674	0.0495154	drl
FBgn0036741	262.324	325.054	199.594	0.689591	4.08784	4.35417e-05	0.000394969	CG7510
FBgn0034072	1425.64	1764.89	1086.4	0.689587	4.83763	1.31395e-06	1.56719e-05	Dg
FBgn0034618	125.759	156.001	95.5163	0.688819	3.21781	0.00129174	0.00823034	CG9485
FBgn0038053	1646.27	2037.71	1254.83	0.688554	4.56099	5.09131e-06	5.48429e-05	CG18549
FBgn0035980	131.893	163.863	99.9241	0.687144	3.18723	0.00143645	0.00902449	CG4447
FBgn0040285	784.593	969.864	599.322	0.687014	5.29513	1.18935e-07	1.62043e-06	Scamp
FBgn0052702	119.391	148.4	90.3826	0.686418	2.7262	0.00640685	0.0329454	Cubn
FBgn0031474	858.154	1060.34	655.966	0.686161	5.08087	3.75705e-07	4.79058e-06	CG2991
FBgn0032330	490.205	606.978	373.432	0.685713	3.6142	0.000301274	0.00227241	Samuel
FBgn0021738	113.119	140.292	85.9454	0.685663	2.84353	0.00446168	0.0242195	Crg-1
FBgn0013770	3453.28	4267.61	2638.95	0.684014	4.61532	3.92485e-06	4.29945e-05	Cp1
FBgn0033465	823.433	1017.18	629.682	0.683562	5.20567	1.93297e-07	2.56267e-06	Etf-QO
FBgn0030930	335.341	414.335	256.347	0.681203	4.24533	2.18271e-05	0.000208415	GalNAc-T2
FBgn0034087	1030.32	1273.66	786.98	0.680923	4.23094	2.32712e-05	0.000221387	clu
FBgn0031813	331.552	409.626	253.479	0.680223	4.21736	2.47177e-05	0.000234285	CG9527
FBgn0051158	348.978	430.983	266.974	0.679663	4.50795	6.54583e-06	6.96403e-05	Efa6
FBgn0264089	1715.31	2118.59	1312.02	0.675854	3.81334	0.000137099	0.00113058	sli
FBgn0086253	326.872	403.163	250.58	0.6712	3.82444	0.000131069	0.00108257	rumi
FBgn0260858	646.098	795.279	496.918	0.670872	4.77439	1.80257e-06	2.09207e-05	Ykt6
FBgn0039737	3874.97	4770.77	2979.17	0.670286	4.73051	2.23955e-06	2.55903e-05	CG7920
FBgn0038627	531.882	654.949	408.815	0.669278	4.31388	1.60411e-05	0.000157982	CG7694
FBgn0038972	448.613	553.477	343.749	0.669076	3.54407	0.000393995	0.00290193	CG7054
FBgn0259984	1983.68	2440.39	1526.97	0.668343	4.81491	1.47263e-06	1.73643e-05	kuz
FBgn0010352	2790.71	3431.1	2150.32	0.668334	5.94445	2.77392e-09	4.52447e-08	Nc73EF
FBgn0046685	502.639	618.603	386.675	0.667487	4.40866	1.04013e-05	0.000106389	Wsck
FBgn0265434	14383	17677.6	11088.4	0.667103	5.87675	4.18409e-09	6.71858e-08	zip
FBgn0011818	1338.08	1645.56	1030.6	0.666623	5.01841	5.21012e-07	6.57047e-06	oaf
FBgn0039118	451.594	555.387	347.802	0.665824	4.14997	3.32522e-05	0.000307844	CG10208
FBgn0032916	249.53	308.074	190.986	0.665568	3.06951	0.00214412	0.0128016	CG9257
FBgn0036271	251.092	309.186	192.999	0.663713	3.78206	0.000155538	0.00126747	Pbgs
FBgn0261548	132.376	162.824	101.929	0.65874	2.78424	0.00536536	0.0283077	prage
FBgn0029915	2399.82	2942.37	1857.28	0.657703	5.76446	8.19193e-09	1.28353e-07	CG14434
FBgn0261560	5557.97	6823.22	4292.73	0.655848	3.78663	0.000152703	0.00124633	Thor
FBgn0003218	116.563	143.507	89.6188	0.653747	2.73154	0.00630386	0.0325291	rdgB
FBgn0029783	182.156	224.175	140.137	0.651137	3.03573	0.00239954	0.0141549	Sirt4
FBgn0000152	151.741	187.003	116.478	0.650694	2.66871	0.0076143	0.0381674	Axs
FBgn0033450	147.128	180.636	113.621	0.650524	3.21835	0.00128931	0.00822499	Lsm11
FBgn0000119	658.092	806.596	509.587	0.648271	3.43365	0.000595506	0.0042035	arr
FBgn0262515	1813.56	2218.93	1408.19	0.647935	4.73364	2.20523e-06	2.5254e-05	VhaAC45
FBgn0036484	424.36	520.067	328.654	0.647577	4.00691	6.15174e-05	0.000540026	Pex3
FBgn0052137	104.836	128.785	80.8862	0.645866	2.72758	0.00638016	0.0328245	CG32137
FBgn0029118	1210.17	1480.01	940.321	0.645615	4.90567	9.3109e-07	1.13811e-05	Sucb
FBgn0033879	2949.37	3601.44	2297.31	0.643548	5.70246	1.1809e-08	1.81182e-07	CG6543
FBgn0030894	260.335	318.313	202.357	0.641657	3.65132	0.000260897	0.0020059	Mvb12
FBgn0028665	2731.81	3334.48	2129.14	0.64052	5.36452	8.11654e-08	1.1221e-06	VhaAC39-1
FBgn0034312	291.999	357.202	226.796	0.640059	3.11308	0.00185146	0.0112889	CG10916
FBgn0031360	460.206	561.528	358.884	0.63588	3.51299	0.000443101	0.00322004	CG31937
FBgn0000273	1122.55	1368.61	876.481	0.635861	4.80541	1.54435e-06	1.81067e-05	Pka-C1
FBgn0034935	6370.34	7795.45	4945.23	0.63577	2.92223	0.00347533	0.0194788	Orcokinin
FBgn0029761	174.451	213.473	135.43	0.63559	2.9575	0.00310143	0.0176698	SK
FBgn0030412	326.96	398.803	255.117	0.634576	3.85502	0.00011572	0.000965052	Tomosyn
FBgn0010808	1708.32	2078.21	1338.43	0.62968	5.45291	4.9552e-08	7.00024e-07	l(3)03670
FBgn0053635	286.988	349.987	223.989	0.629238	3.29474	0.000985141	0.00649289	CG33635
FBgn0262624	1555.89	1893.03	1218.76	0.626781	4.03801	5.39067e-05	0.000478497	Tmhs
FBgn0031738	910.172	1107.97	712.374	0.626347	3.98312	6.80162e-05	0.000591552	CG9171
FBgn0029713	171.012	208.87	133.153	0.625856	3.01764	0.00254747	0.0148917	CG11436
FBgn0024957	825.493	1003.36	647.621	0.624847	4.42071	9.8376e-06	0.000101124	Irp-1B
FBgn0036929	1520.41	1847.94	1192.89	0.624792	4.82343	1.41111e-06	1.67343e-05	CG7668
FBgn0031049	1659.73	2016.51	1302.95	0.622957	4.78096	1.74463e-06	2.0271e-05	Sec61gamma
FBgn0004242	128.975	157.507	100.443	0.621799	2.82883	0.0046718	0.0251882	Syt1
FBgn0266719	312.858	380.791	244.926	0.620266	3.44513	0.000570786	0.00404557	stac
FBgn0029771	593.468	720.01	466.926	0.617925	4.27646	1.89885e-05	0.00018403	CG12730
FBgn0041607	683.147	831.406	534.888	0.617731	3.17794	0.00148326	0.00927238	AsnS
FBgn0025390	508.258	617.333	399.182	0.617512	3.67043	0.000242138	0.00187422	Mur2B
FBgn0051673	747.112	906.929	587.295	0.616915	4.13012	3.62574e-05	0.000332982	CG31673
FBgn0032821	239.55	291.325	187.775	0.615468	3.16512	0.00155017	0.00965683	CdGAPr
FBgn0033520	370.805	450.827	290.783	0.613439	2.69415	0.00705694	0.0358075	Prx2540-1
FBgn0261108	425.58	515.633	335.527	0.613311	4.13226	3.59212e-05	0.000330188	Atg13
FBgn0262114	1516.47	1837.24	1195.69	0.613269	4.45764	8.28651e-06	8.62081e-05	RanBPM
FBgn0015777	632.389	767.164	497.613	0.612971	3.49375	0.000476288	0.00343945	nrv2
FBgn0028953	2211.83	2677.24	1746.42	0.612021	5.51622	3.46359e-08	4.9954e-07	CG14478
FBgn0025676	1209.16	1464.43	953.895	0.611304	4.50013	6.79115e-06	7.19542e-05	CkIIalpha-i3
FBgn0037332	403.639	489.252	318.025	0.609296	3.69365	0.000221058	0.00173371	Hcs
FBgn0026575	1556.37	1883.72	1229.03	0.60867	4.44922	8.61833e-06	8.93903e-05	hang
FBgn0038925	4280.36	5177.19	3383.52	0.607003	4.80284	1.56427e-06	1.82575e-05	Cchl
FBgn0010762	601.961	728.02	475.903	0.605004	3.93493	8.32216e-05	0.000712413	simj
FBgn0023076	497.863	603.445	392.281	0.602859	2.9048	0.0036749	0.0203765	Clk
FBgn0032160	1128.29	1361.89	894.69	0.600724	4.71125	2.46197e-06	2.79465e-05	CG4598
FBgn0039877	1803.16	2177.27	1429.05	0.600357	4.11691	3.83985e-05	0.000351397	CG2118
FBgn0039714	304.872	368.125	241.619	0.599391	3.51873	0.000433619	0.00315779	Zip99C
FBgn0034958	949.05	1144.9	753.203	0.598831	5.07008	3.97653e-07	5.05796e-06	CG3907
FBgn0040309	1835.6	2214.52	1456.67	0.597727	4.44397	8.8316e-06	9.1419e-05	Jafrac1
FBgn0038330	222.562	268.602	176.521	0.59695	3.26139	0.00110868	0.00721969	CG14868
FBgn0039341	551.732	665.167	438.297	0.5953	3.99518	6.46463e-05	0.000566052	CG5112
FBgn0051974	655.591	790.013	521.169	0.59375	4.50278	6.70715e-06	7.1137e-05	CG31974
FBgn0011204	500.573	604.145	397.001	0.593145	3.48145	0.000498702	0.00358379	cue
FBgn0086251	1024.11	1235.24	812.982	0.591862	3.55619	0.000376272	0.0027813	del
FBgn0027513	115.068	139.12	91.0148	0.590147	2.62326	0.00870919	0.0425623	ana2
FBgn0030362	128.745	155.616	101.874	0.589423	2.66332	0.00773733	0.0386904	regucalcin
FBgn0032397	895.079	1077.35	712.808	0.58862	4.36284	1.28383e-05	0.000129145	Tom70
FBgn0027583	593.778	715.643	471.914	0.588597	3.70998	0.000207272	0.00164877	CG7601
FBgn0032587	719.724	868.1	571.349	0.588462	2.79784	0.00514463	0.0273948	CG5953
FBgn0026199	1115.45	1342.34	888.568	0.587493	4.39673	1.09892e-05	0.00011185	myo
FBgn0014184	7248.66	8719.55	5777.77	0.586012	4.08291	4.44747e-05	0.000401671	Oda
FBgn0086372	858.963	1034.58	683.351	0.584616	3.33551	0.000851445	0.00572483	lap
FBgn0037955	1304.72	1567.87	1041.56	0.584187	4.87008	1.11552e-06	1.34604e-05	CG6950
FBgn0259985	187.523	226.586	148.459	0.583662	2.67074	0.0075684	0.0379926	Mppe
FBgn0022097	4241.5	5092.81	3390.19	0.582187	5.13045	2.89044e-07	3.75503e-06	Vha36-1
FBgn0035438	3599.6	4322.3	2876.9	0.5816	4.68564	2.79093e-06	3.13707e-05	PHGPx
FBgn0034172	113.945	137.216	90.6742	0.580956	2.5617	0.0104162	0.0492969	CG6665
FBgn0004583	236.574	284.172	188.976	0.577081	3.38822	0.000703476	0.004853	ex
FBgn0260959	265.72	319.122	212.318	0.576284	3.23773	0.00120487	0.00774846	MCPH1
FBgn0052676	611.395	734.228	488.562	0.574819	3.00325	0.0026711	0.0155266	stx
FBgn0010350	919.999	1103.12	736.879	0.574518	4.12695	3.67607e-05	0.000337305	CdsA
FBgn0086370	648.627	777.985	519.27	0.574181	4.17581	2.96922e-05	0.000277871	sra
FBgn0038721	149.103	179.641	118.565	0.574087	2.59787	0.0093803	0.0451801	subdued
FBgn0027620	309.52	371.348	247.692	0.573583	3.43746	0.000587201	0.00415054	Acf
FBgn0037240	718.922	861.169	576.675	0.572086	4.10691	4.00985e-05	0.00036566	Cont
FBgn0034894	609.856	730.799	488.913	0.570608	3.40029	0.000673145	0.00467494	sigmar
FBgn0250785	220.978	265.014	176.942	0.570375	2.77295	0.00555502	0.0292049	vari
FBgn0042177	1892.47	2266.4	1518.55	0.568945	3.71324	0.000204619	0.00163143	CG32164
FBgn0037207	1914.44	2290.88	1538	0.568262	4.37632	1.20699e-05	0.000122128	Mes2
FBgn0035763	1217.52	1456.89	978.149	0.568108	4.03611	5.43458e-05	0.000481981	CG8602
FBgn0035099	603.933	722.226	485.64	0.567194	3.96786	7.2521e-05	0.00062809	CG6845
FBgn0053056	213.771	256.184	171.358	0.566251	2.87128	0.00408818	0.0224275	CG33056
FBgn0243512	2119.94	2535.78	1704.1	0.564822	3.49777	0.000469169	0.00339176	puc
FBgn0036662	265.734	319.009	212.459	0.563059	2.63515	0.00840995	0.0413408	CG9706
FBgn0028579	283.586	339.484	227.689	0.563034	3.38434	0.000713491	0.00490899	phtf
FBgn0004607	2999.27	3587.61	2410.92	0.562896	3.35214	0.000801884	0.00545868	zfh2
FBgn0041210	156.207	187.155	125.258	0.559647	2.79331	0.00521721	0.0277099	HDAC4
FBgn0031150	842.047	1006.92	677.176	0.558666	2.9354	0.00333118	0.0188033	bves
FBgn0023423	1440.78	1719.69	1161.86	0.55824	4.31674	1.58353e-05	0.000156104	slmb
FBgn0038324	204.59	244.72	164.459	0.557865	2.92983	0.00339143	0.0190896	CG5038
FBgn0015324	8617.65	10266.6	6968.67	0.553591	4.59147	4.40144e-06	4.78102e-05	Vha26
FBgn0031997	469.334	560.324	378.343	0.553121	3.28784	0.0010096	0.00662454	PGAP5
FBgn0029895	478.697	570.428	386.967	0.552161	3.09514	0.00196718	0.0119102	CG14441
FBgn0035158	710.076	847.345	572.806	0.549677	2.76621	0.00567112	0.0297087	CG13895
FBgn0041092	1555.15	1849.65	1260.65	0.547141	3.98961	6.61831e-05	0.000577066	tai
FBgn0045063	677.386	806.064	548.709	0.546988	3.67772	0.000235324	0.00183162	fdl
FBgn0036488	801.257	952.613	649.9	0.54645	4.30281	1.68644e-05	0.000165215	CG6878
FBgn0027082	231.521	276.247	186.795	0.544215	2.7069	0.00679157	0.0347505	ProRS-m
FBgn0033483	1400.89	1666.93	1134.85	0.543529	3.03066	0.00244017	0.0143374	egr
FBgn0037781	219.922	261.905	177.939	0.542579	2.9414	0.00326731	0.0185136	Fancl
FBgn0261444	2671.3	3170.12	2172.48	0.541423	4.84282	1.28008e-06	1.53387e-05	CG3638
FBgn0026869	1102.76	1309.36	896.156	0.5412	4.0783	4.53668e-05	0.000408657	Thd1
FBgn0041203	649.243	770.54	527.945	0.537675	3.0749	0.00210573	0.0125942	LIMK1
FBgn0038924	2147.59	2545.42	1749.76	0.535792	4.54693	5.44335e-06	5.84525e-05	CG6028
FBgn0259244	175.431	208.562	142.3	0.535776	2.69705	0.00699568	0.0355316	CG42342
FBgn0021765	1209.65	1433.44	985.871	0.535752	4.15451	3.25987e-05	0.000302064	scu
FBgn0036663	2896.34	3433.47	2359.2	0.535688	4.02131	5.78746e-05	0.000510649	CG9674
FBgn0039854	357.325	423.88	290.771	0.534343	3.3236	0.000888645	0.00594142	CG1635
FBgn0001234	3510.84	4162.71	2858.98	0.533378	3.41404	0.000640067	0.00447386
FBgn0031258	438.412	519.54	357.284	0.532893	3.00206	0.00268163	0.0155791	CG4297
FBgn0050005	392.58	464.726	320.435	0.529765	3.4555	0.000549273	0.00391187	GstT2
FBgn0051072	478.157	565.63	390.684	0.527848	3.30314	0.000956086	0.00632964	Lerp
FBgn0038349	719.186	851.226	587.145	0.527528	3.64705	0.000265267	0.00203496	AOX3
FBgn0037671	1446.53	1710.2	1182.86	0.525439	3.70031	0.000215336	0.00170374	VhaM8.9
FBgn0037562	960.118	1134.09	786.149	0.524035	4.31929	1.5653e-05	0.000154454	CG11671
FBgn0030809	312.579	369.653	255.505	0.522928	2.68914	0.00716354	0.0362063	Ubr1
FBgn0039674	579.353	684.399	474.308	0.52285	3.25728	0.00112485	0.00732035	CG1907
FBgn0260003	1515.57	1791.36	1239.78	0.522737	3.40399	0.000664101	0.00461834	Dys
FBgn0052699	289.449	342.459	236.438	0.52189	3.1367	0.00170862	0.0105297	LPCAT
FBgn0063485	675.908	798.778	553.038	0.521513	3.23523	0.00121543	0.00780185	Lasp
FBgn0033232	1463.19	1726.71	1199.68	0.520813	4.42174	9.79091e-06	0.000100744	CG12159
FBgn0033241	983.342	1160.63	806.051	0.520778	4.37833	1.19595e-05	0.000121129	CG2915
FBgn0031988	530.374	625.989	434.759	0.519793	3.2522	0.00114514	0.00743208	CG8668
FBgn0034158	293.338	346.681	239.994	0.519296	2.9403	0.0032789	0.0185691	CG5522
FBgn0035760	313.964	370.865	257.064	0.517301	3.0348	0.00240699	0.0141746	CG8607
FBgn0016726	1831.09	2158.7	1503.49	0.517039	3.87093	0.000108419	0.000911515	RpL29
FBgn0036518	755.662	891.209	620.115	0.51703	3.52775	0.000419112	0.00306726	RhoGAP71E
FBgn0085322	207.077	244.48	169.674	0.515662	2.70611	0.00680772	0.0347991	CG34293
FBgn0032210	362.589	428.103	297.074	0.514841	3.2052	0.00134968	0.00854685	CYLD
FBgn0033381	558.269	658	458.538	0.514004	3.08719	0.00202057	0.0121835	GstE13
FBgn0037942	252.48	298.001	206.959	0.512075	2.76925	0.00561851	0.029448	CG14721
FBgn0029911	502.042	591.92	412.164	0.511567	3.20859	0.00133389	0.00846762	CG14435
FBgn0033529	6140.1	7231.79	5048.4	0.511019	3.36636	0.000761673	0.0052093	CG17765
FBgn0261260	571.499	672.72	470.277	0.510628	3.16254	0.00156399	0.00973703	mgl
FBgn0263601	464.055	547.138	380.972	0.510023	3.17543	0.00149616	0.00934288	mib1
FBgn0030608	551.84	649.591	454.089	0.509691	2.91849	0.00351735	0.0196792	Lsd-2
FBgn0025624	1135.87	1337.26	934.466	0.509498	3.11102	0.00186444	0.0113613	CG4025
FBgn0031673	377.28	444.818	309.742	0.50789	2.91328	0.00357655	0.0199596	CG31650
FBgn0004507	2175.61	2561.62	1789.59	0.507126	2.88949	0.00385866	0.0213382	GlyP
FBgn0035976	1488.04	1748.64	1227.44	0.504866	3.68904	0.000225098	0.00176077	PGRP-LC
FBgn0025814	358.719	421.672	295.766	0.50472	3.35456	0.000794911	0.00541871	Mgstl
FBgn0033608	1666.31	1958.88	1373.74	0.50388	3.39801	0.000678776	0.0046992	CG13220
FBgn0032720	726.562	853.58	599.543	0.502364	3.752	0.000175428	0.00141616	mRpL13
FBgn0267792	1013.13	1189.31	836.954	0.502093	3.55572	0.00037694	0.00278424	rgr
FBgn0034086	537.51	631.606	443.414	0.501588	3.55887	0.000372449	0.002755	CG8441
FBgn0015806	1897.51	2227.47	1567.55	0.500997	3.93028	8.48458e-05	0.000725116	S6k
FBgn0035321	799.002	938.31	659.693	0.500469	3.68563	0.000228137	0.00178185	CG1275
FBgn0052500	728.333	854.613	602.053	0.50027	3.64137	0.000271193	0.00207427	CG32857

## Sheet: UAS UP logFC>1, Padj <0.05
Supplementary Data 1. RNA-Seq analysis of significantly regulated genes by Klu in Esg+ 2 cells.
FBgn ID	baseMean	UAS.Mean	CTRL.Mean	log2FoldChange	stat	pvalue	padj	symbol
FBgn0005592	2433.63	4793.83	73.4229	5.89237	31.056	9.46678e-212	9.7896e-208	btl
FBgn0033395	941.454	1875.64	7.26599	7.52089	23.2202	2.84867e-119	4.2083e-116	Cyp4p2
FBgn0032297	1495.93	2857.13	134.74	4.30702	22.3768	6.62044e-111	6.22381e-108	CG17124
FBgn0029799	1592.51	2930.12	254.907	3.46407	20.8203	2.83478e-96	1.9543e-93	CG15772
FBgn0023179	2412.66	4371.28	454.04	3.21344	20.5558	6.83062e-94	4.41471e-91	amon
FBgn0029128	897.229	1671.76	122.696	3.68793	20.5146	1.59519e-93	9.70343e-91	tyn
FBgn0260768	802.4	1521.36	83.4349	4.07953	20.0568	1.75897e-89	9.09475e-87
FBgn0050043	385.213	742.318	28.1075	4.53795	19.9271	2.36714e-88	1.16565e-85	CG30043
FBgn0003285	654.619	1210.26	98.9808	3.53424	19.2583	1.2023e-82	4.78193e-80	rst
FBgn0003386	388.337	764.973	11.6996	5.66964	19.179	5.54371e-82	2.04741e-79	Shaw
FBgn0035091	726.389	1446.86	5.92141	7.19309	19.1793	5.51008e-82	2.04741e-79	CG3829
FBgn0028984	801.476	1420.25	182.706	2.91222	19.1572	8.43332e-82	3.0072e-79	Spn88Ea
FBgn0028331	1575.62	2737.99	413.254	2.69126	18.9753	2.72957e-80	9.40881e-78	l(1)G0289
FBgn0035495	1000.14	1844.37	155.915	3.48282	18.9385	5.4961e-80	1.83339e-77	CG14989
FBgn0052280	1471.6	2611.92	331.269	2.92934	18.6715	8.44663e-78	2.64687e-75	CG32280
FBgn0034709	3451.5	6336.8	566.193	3.40334	18.2131	4.06063e-74	1.19974e-71	Swim
FBgn0262742	744.39	1448.42	40.3645	4.89937	18.0398	9.48061e-73	2.6497e-70	Fas1
FBgn0038530	405.139	800.896	9.38263	6.00226	17.9582	4.14013e-72	1.12666e-69	AttD
FBgn0030485	303.593	579.177	28.0085	4.19977	17.1352	8.1046e-66	1.97404e-63	CG1998
FBgn0032666	291.012	556.472	25.5522	4.24357	17.1345	8.20846e-66	1.97404e-63	CG5758
FBgn0004893	723.312	1318.37	128.255	3.28818	16.8983	4.63321e-64	1.0194e-61	bowl
FBgn0015037	271.593	524.956	18.229	4.61673	16.8868	5.62366e-64	1.21155e-61	Cyp4p1
FBgn0038720	248.287	465.99	30.585	3.78014	16.8179	1.80487e-63	3.80902e-61	CG6231
FBgn0262141	303.116	570.534	35.6983	3.84686	16.7933	2.73143e-63	5.53837e-61	CG42867
FBgn0030847	2070.21	3671.71	468.71	2.91194	16.4336	1.09966e-60	2.10584e-58	CG12991
FBgn0261873	251.324	460.301	42.3467	3.35027	16.321	6.99988e-60	1.2926e-57	sdt
FBgn0033889	900.709	1547.69	253.723	2.57179	16.3148	7.74687e-60	1.38121e-57	CG6701
FBgn0085292	241.765	477.606	5.92443	5.79369	16.3158	7.62511e-60	1.38121e-57	CG34263
FBgn0035756	864.896	1549.86	179.928	3.03431	16.2621	1.83339e-59	3.2134e-57	unc-13-4A
FBgn0031888	800.095	1429.46	170.729	2.99612	16.228	3.19774e-59	5.51131e-57	Pvf2
FBgn0031209	212.506	408.3	16.7113	4.40774	16.1935	5.60863e-59	9.508e-57	Ir21a
FBgn0004108	818.435	1449.56	187.307	2.89455	16.1347	1.45448e-58	2.42594e-56	Nrt
FBgn0014033	813.059	1509.34	116.776	3.56818	16.0714	4.05035e-58	6.64837e-56	Sr-CI
FBgn0041182	1096.68	1869.31	324.056	2.49066	15.9237	4.33981e-57	6.9043e-55	Tep2
FBgn0014073	292.261	560.798	23.7239	4.34481	15.6834	1.96446e-55	3.07795e-53	Tie
FBgn0032614	230.26	419.577	40.9422	3.26986	15.6173	5.55155e-55	8.56845e-53	CG13284
FBgn0036770	1374.18	2175.14	573.213	1.90575	15.6126	5.97272e-55	8.95129e-53	Prestin
FBgn0035558	825.335	1378.14	272.533	2.30035	15.4975	3.60622e-54	5.17943e-52	CG11357
FBgn0035806	218.365	404.568	32.1615	3.53887	15.3893	1.93035e-53	2.66156e-51	PGRP-SD
FBgn0040813	6332.38	12595.4	69.3171	6.47889	15.3894	1.92831e-53	2.66156e-51	Nplp2
FBgn0001098	1599.67	2573.56	625.782	2.01677	15.276	1.10577e-52	1.42935e-50	Gdh
FBgn0086408	403.967	769.803	38.1305	4.12773	15.1286	1.04883e-51	1.32267e-49	stl
FBgn0039818	982.446	1692.17	272.719	2.58591	15.0156	5.80366e-51	7.23081e-49	CG11318
FBgn0040658	378.15	642.615	113.684	2.44891	14.5478	6.02773e-48	7.24799e-46	CG13516
FBgn0033913	380.601	699.454	61.7482	3.36589	14.5234	8.6103e-48	1.02344e-45	CG8468
FBgn0032006	1107.53	1870.29	344.772	2.39685	14.3981	5.32049e-47	6.18193e-45	Pvr
FBgn0022800	202.649	395.602	9.69623	4.88047	14.204	8.64741e-46	9.61536e-44	Cad96Ca
FBgn0038803	240.173	438.205	42.1411	3.25273	14.0394	8.94988e-45	9.74218e-43	CG5191
FBgn0034638	247.486	465.104	29.8687	3.77866	13.9778	2.1283e-44	2.22311e-42	CG10433
FBgn0265413	449.453	816.741	82.1645	3.20106	13.9152	5.11928e-44	5.29385e-42	CG44325
FBgn0020372	263.526	484.15	42.9014	3.35857	13.813	2.12713e-43	2.15654e-41	TM4SF
FBgn0264542	358.979	653.605	64.3525	3.23195	13.7389	5.94038e-43	5.96403e-41	CG43921
FBgn0041582	1264.76	2129.25	400.267	2.36749	13.6898	1.16896e-42	1.15126e-40	tamo
FBgn0032783	329.443	596.834	62.0514	3.15263	13.5904	4.5636e-42	4.45209e-40	CG10237
FBgn0024293	154.69	302.897	6.48183	5.04575	13.5827	5.07191e-42	4.90174e-40	Spn43Ab
FBgn0052373	147.884	286.739	9.02833	4.55983	13.5257	1.10237e-41	1.04584e-39	CG32373
FBgn0264776	555.808	1016.89	94.7239	3.2834	13.3162	1.86361e-40	1.72068e-38	CG44014
FBgn0024315	379.719	666.654	92.7846	2.76989	13.2722	3.35528e-40	3.04359e-38	Picot
FBgn0040360	155.881	295.894	15.8675	3.99406	13.2686	3.51866e-40	3.16404e-38	CG14626
FBgn0033304	1148.19	1826.65	469.734	1.93379	13.2669	3.60296e-40	3.18446e-38	Cyp6a13
FBgn0039290	159.127	294.879	23.3751	3.49606	13.2674	3.57666e-40	3.18446e-38	CG13654
FBgn0037138	673.299	1051.07	295.533	1.81008	13.2514	4.42671e-40	3.84677e-38	P5CDh1
FBgn0259740	6336.56	9668.01	3005.12	1.66758	13.1184	2.58394e-39	2.22671e-37	CG42394
FBgn0015600	206.723	383.205	30.2414	3.50071	13.1056	3.05942e-39	2.61467e-37	toc
FBgn0263782	401.038	727.867	74.2087	3.15524	13.0692	4.93803e-39	4.18559e-37	Hmgcr
FBgn0039821	709.143	1403.15	15.1309	5.63192	13.0477	6.55142e-39	5.50798e-37	CG15556
FBgn0263354	863.509	1471.16	255.855	2.46795	13.0416	7.09606e-39	5.91777e-37	CG42784
FBgn0036415	166.921	328.691	5.1521	5.32802	12.914	3.75269e-38	3.10453e-36	CG7768
FBgn0038465	1011.32	1999.31	23.3278	5.51522	12.8407	9.70369e-38	7.96396e-36	Irc
FBgn0040752	154.527	279.692	29.3624	3.10889	12.6823	7.41658e-37	6.03896e-35	Prosap
FBgn0041150	493.686	985.964	1.40724	7.78696	12.6445	1.19984e-36	9.69336e-35	hoe1
FBgn0011274	536.538	880.082	192.994	2.15032	12.6368	1.32334e-36	1.06082e-34	Dif
FBgn0015589	906.023	1374.7	437.342	1.63364	12.5006	7.40589e-36	5.80184e-34	Apc
FBgn0266521	264.709	484.272	45.1461	3.2648	12.3469	5.06518e-35	3.87993e-33	stai
FBgn0040805	419.174	675.875	162.473	2.02101	12.2729	1.26565e-34	9.34864e-33	CG12355
FBgn0029710	171.51	309.198	33.8222	3.06893	12.1969	3.22881e-34	2.36802e-32	CG3568
FBgn0032213	104.409	201.895	6.92325	4.4093	12.1655	4.74302e-34	3.38259e-32	CG5390
FBgn0000557	470.41	836.615	104.205	2.88562	12.0523	1.88721e-33	1.33669e-31	Ef1alpha100E
FBgn0035089	169.804	335.382	4.22475	5.46208	12.0146	2.97698e-33	2.06611e-31	Phk-3
FBgn0033926	472.703	807.299	138.106	2.48284	11.9921	3.91039e-33	2.69582e-31	Arc1
FBgn0033205	309.594	507.419	111.769	2.14064	11.9777	4.65192e-33	3.1858e-31	CG2064
FBgn0050049	237.587	415.803	59.3716	2.70632	11.7476	7.26882e-32	4.7877e-30	CG30049
FBgn0040256	291.989	485.554	98.4253	2.25693	11.7137	1.08389e-31	7.04935e-30	Ugt86Dd
FBgn0036101	113.479	222.881	4.07578	5.05842	11.6421	2.51802e-31	1.62743e-29	NijA
FBgn0264894	577.603	971.998	183.209	2.34458	11.5047	1.24854e-30	7.96988e-29	CG44085
FBgn0030955	1025.26	1545.7	504.821	1.59311	11.4875	1.52419e-30	9.66973e-29	CG6891
FBgn0034723	4073	6162.6	1983.41	1.61415	11.4677	1.91611e-30	1.2082e-28	CG13506
FBgn0028490	94.142	180.317	7.96659	4.12499	11.4666	1.94095e-30	1.21645e-28	CG31705
FBgn0025525	95.7334	187.168	4.29924	4.85936	11.4116	3.6577e-30	2.27857e-28	bab2
FBgn0002524	2474.7	3584.7	1364.7	1.38112	11.3752	5.55615e-30	3.37977e-28	lace
FBgn0260660	123.228	232.804	13.6527	3.75308	11.3492	7.48804e-30	4.5283e-28	Mp
FBgn0035673	747.482	1491.55	3.41366	6.34028	11.3361	8.69483e-30	5.22751e-28	CG6602
FBgn0034761	249.219	417.85	80.588	2.30759	11.335	8.8075e-30	5.26464e-28	CG4250
FBgn0004449	235.301	385.182	85.4213	2.12083	11.3286	9.46939e-30	5.62776e-28	Ten-m
FBgn0036551	450.753	721.838	179.669	1.96326	11.3239	9.99369e-30	5.90541e-28	CG17029
FBgn0034501	4074.61	6223.55	1925.67	1.66817	11.2978	1.34596e-29	7.90826e-28	CG13868
FBgn0004852	612.562	1009.94	215.18	2.18126	11.113	1.08444e-28	6.26494e-27	Ac76E
FBgn0040238	567.105	912.41	221.8	2.00069	10.9403	7.39753e-28	4.15749e-26	Best1
FBgn0037012	484.4	839.708	129.093	2.60419	10.9217	9.07339e-28	5.07178e-26	Rcd2
FBgn0013718	477.316	803.075	151.557	2.3352	10.911	1.02144e-27	5.67885e-26	nuf
FBgn0032670	383.907	594.183	173.63	1.74553	10.8507	1.97982e-27	1.08324e-25	CG5783
FBgn0016930	883.043	1373.81	392.277	1.78055	10.8411	2.19919e-27	1.19694e-25	Dyrk2
FBgn0001227	177.562	335.188	19.9369	3.75181	10.8035	3.315e-27	1.79479e-25	Hsp67Ba
FBgn0031011	586.48	883.274	289.686	1.58721	10.7338	7.06299e-27	3.76487e-25	CG8034
FBgn0035710	80.4816	156.217	4.74642	4.51909	10.7214	8.07626e-27	4.2829e-25	SP1173
FBgn0004133	122.05	220.384	23.7148	3.05797	10.6958	1.06481e-26	5.58943e-25	blow
FBgn0266258	131.99	235.038	28.9414	2.89089	10.6642	1.49651e-26	7.77659e-25
FBgn0026144	180.781	328.332	33.2296	3.10554	10.6531	1.68608e-26	8.67452e-25	CBP
FBgn0261555	118.746	221.305	16.1869	3.48837	10.6403	1.9346e-26	9.85504e-25	CG42673
FBgn0001186	1553.14	2222.25	884.022	1.31828	10.6352	2.0445e-26	1.03638e-24	Hex-A
FBgn0038353	921.656	1547	296.311	2.31368	10.5932	3.20391e-26	1.61618e-24	CG5399
FBgn0063494	1162.52	1775.91	549.129	1.66615	10.581	3.6492e-26	1.83186e-24	GstE6
FBgn0010225	753.365	1126.75	379.979	1.54422	10.5693	4.13482e-26	2.06561e-24	Gel
FBgn0038752	133.75	242.3	25.1995	3.09226	10.5658	4.29302e-26	2.13433e-24	CG4462
FBgn0028479	4021.27	5617.65	2424.9	1.20121	10.487	9.91204e-26	4.85784e-24	Mtpalpha
FBgn0038088	927.796	1487.54	368.054	1.96784	10.4798	1.07019e-25	5.22021e-24	CG10126
FBgn0028509	1651.43	2504.34	798.518	1.62511	10.4112	2.20422e-25	1.05041e-23	CenG1A
FBgn0037742	160.261	277.564	42.9588	2.56457	10.3033	6.80736e-25	3.15672e-23	Rpt3R
FBgn0265042	516.676	822.14	211.212	1.91554	10.2843	8.29758e-25	3.81357e-23	Irk1
FBgn0036272	6313.46	8717.57	3909.36	1.14712	10.2081	1.82352e-24	8.09316e-23	CG4300
FBgn0039637	734.055	1074.65	393.463	1.43341	10.1807	2.41876e-24	1.06891e-22	CG11880
FBgn0052194	102.905	202.992	2.81751	5.14182	10.1139	4.79404e-24	2.09178e-22
FBgn0261800	5315.27	7408.44	3222.11	1.19068	10.1042	5.29102e-24	2.29893e-22	LanB1
FBgn0000256	142.502	253.651	31.3535	2.86366	10.0909	6.06002e-24	2.62204e-22	capu
FBgn0261090	1248.68	2115.46	381.888	2.37635	10.0512	9.07644e-24	3.87849e-22	Sytbeta
FBgn0263258	87.4891	172.31	2.66854	5.01561	10.0315	1.10873e-23	4.71825e-22	chas
FBgn0033204	76.7296	141.715	11.7442	3.335	10.0214	1.22783e-23	5.16139e-22	CG2065
FBgn0052594	439.767	672.932	206.601	1.67822	10.0204	1.23997e-23	5.19132e-22	be
FBgn0013305	2985.99	4155.37	1816.61	1.18246	9.99054	1.67658e-23	6.99095e-22	Nmda1
FBgn0032336	13936.2	22114.6	5757.72	1.89512	9.96969	2.06863e-23	8.59106e-22	AstC
FBgn0004055	430.109	735.633	124.586	2.4496	9.88406	4.88132e-23	2.01107e-21	uzip
FBgn0003091	126.946	230.776	23.1159	3.09449	9.88213	4.97652e-23	2.04215e-21	Pkc53E
FBgn0024913	111.584	201.078	22.0899	3.00237	9.84971	6.87424e-23	2.80974e-21	Actbeta
FBgn0027572	480.819	699.294	262.343	1.3958	9.78387	1.32067e-22	5.35572e-21	CG5009
FBgn0038149	1308.36	2061.33	555.385	1.85002	9.771	1.49966e-22	6.05781e-21	GILT1
FBgn0000633	381.593	630.423	132.762	2.17245	9.75876	1.69205e-22	6.80837e-21	fas
FBgn0015541	2354.64	3610.26	1099.03	1.68117	9.75686	1.72403e-22	6.91016e-21	sda
FBgn0029824	192.679	329.091	56.2674	2.44145	9.75384	1.77619e-22	7.09174e-21	CG3726
FBgn0052506	268.478	441.301	95.6543	2.13042	9.71157	2.69153e-22	1.0664e-20	CG32506
FBgn0034221	69.3372	129.709	8.9654	3.51976	9.68963	3.33724e-22	1.31719e-20	CG10764
FBgn0032156	884.978	1360.93	409.026	1.70345	9.67214	3.96005e-22	1.55707e-20	CG13124
FBgn0039863	1085.08	1539.8	630.366	1.27417	9.67071	4.01585e-22	1.57303e-20	CG1815
FBgn0004509	260.744	410.285	111.203	1.83365	9.6449	5.16604e-22	2.00082e-20	Fur1
FBgn0035557	203.958	350.994	56.9224	2.51754	9.64511	5.15535e-22	2.00082e-20	CG11353
FBgn0265137	880.53	1247.12	513.942	1.26462	9.48823	2.3499e-21	8.9669e-20	Spn42Da
FBgn0037443	241.757	383.416	100.099	1.88959	9.48506	2.42255e-21	9.21015e-20	Dmtn
FBgn0034198	69.7481	137.051	2.44481	4.8621	9.47085	2.77564e-21	1.05139e-19	CG11400
FBgn0037989	2100.77	3054.13	1147.41	1.39361	9.44875	3.42901e-21	1.28943e-19	ATP8B
FBgn0032731	791.897	1174.11	409.683	1.49579	9.40941	4.98924e-21	1.86259e-19	Swip-1
FBgn0037717	76.3002	140.993	11.607	3.31624	9.38886	6.06549e-21	2.25623e-19	CG8301
FBgn0004919	148.21	247.031	49.389	2.23833	9.38205	6.47005e-21	2.38953e-19	gol
FBgn0000071	456.083	746.222	165.945	2.09978	9.37956	6.62458e-21	2.43789e-19	Ama
FBgn0014032	545.994	778.495	313.493	1.29756	9.37855	6.68859e-21	2.45272e-19	Sptr
FBgn0051140	204.846	318.293	91.3987	1.76154	9.34564	9.13371e-21	3.33751e-19	CG31140
FBgn0051997	105.557	198.797	12.3164	3.61647	9.32683	1.09082e-20	3.97188e-19	CG31997
FBgn0263873	322.36	507.115	137.606	1.8409	9.2633	1.98208e-20	7.1169e-19	sick
FBgn0085370	1107.32	1554.18	660.464	1.22263	9.25624	2.1175e-20	7.57685e-19	Pde11
FBgn0038302	305.806	472.285	139.327	1.72493	9.25158	2.21204e-20	7.88783e-19	CG4210
FBgn0085390	388.926	642.462	135.391	2.15908	9.24952	2.25514e-20	8.01387e-19	Dgk
FBgn0044823	469.24	728.686	209.795	1.75001	9.24192	2.42114e-20	8.57431e-19
FBgn0038020	3643.48	6686.59	600.366	3.18637	9.2382	2.50684e-20	8.84751e-19	GstD9
FBgn0037153	88.8868	164.031	13.7421	3.25715	9.22087	2.9471e-20	1.0366e-18	olf413
FBgn0058160	1277.37	1771.98	782.762	1.16767	9.21856	3.01112e-20	1.05552e-18	CG40160
FBgn0031170	481.418	717.647	245.19	1.5231	9.20991	3.26388e-20	1.14026e-18	CG1718
FBgn0262794	65.3056	125.841	4.7706	4.03078	9.19662	3.69376e-20	1.2861e-18	CG43175
FBgn0004910	107.344	184.426	30.2623	2.48652	9.18612	4.07274e-20	1.41329e-18	Eip63F-1
FBgn0000210	151.623	265.002	38.2437	2.64435	9.18228	4.22072e-20	1.45975e-18	br
FBgn0267795	1642.38	2266.57	1018.2	1.14271	9.1422	6.11936e-20	2.09537e-18	Frl
FBgn0259735	1035.71	1502.33	569.095	1.38176	9.13992	6.24976e-20	2.13296e-18	CG42389
FBgn0262142	99.0278	176.109	21.9464	2.83722	9.05643	1.34794e-19	4.57017e-18
FBgn0010435	443.388	731.627	155.149	2.16124	9.04311	1.5228e-19	5.14617e-18	emp
FBgn0027280	785.566	1224.16	346.968	1.77627	9.00447	2.16702e-19	7.2757e-18	l(1)G0193
FBgn0266346	82.7926	146.33	19.255	2.72535	8.98484	2.59111e-19	8.64345e-18	CngB
FBgn0051869	80.8788	159.757	2.00065	4.99556	8.95919	3.27058e-19	1.08401e-17	CG31869
FBgn0032682	67.0434	125.822	8.2648	3.51113	8.95157	3.50463e-19	1.15418e-17	grnd
FBgn0035346	1606.36	2411.96	800.757	1.56014	8.94704	3.65133e-19	1.19868e-17	CG1146
FBgn0037146	134.097	238.809	29.3853	2.82938	8.83896	9.66115e-19	3.09306e-17	CG7470
FBgn0030482	151.085	266.834	35.3369	2.72724	8.80603	1.29655e-18	4.12542e-17	CG1673
FBgn0037714	64.2506	121.462	7.03923	3.63794	8.79579	1.42044e-18	4.50575e-17	CG9396
FBgn0030348	63.3961	123.128	3.66433	4.2269	8.7866	1.54158e-18	4.87508e-17	CG10352
FBgn0264494	625.934	898.162	353.705	1.32586	8.73313	2.47716e-18	7.80985e-17	CG17646
FBgn0266807	75.5221	135.481	15.5632	2.9112	8.7233	2.70211e-18	8.49316e-17
FBgn0039056	1086.04	1580.57	591.505	1.39323	8.6894	3.64357e-18	1.13489e-16	CenB1A
FBgn0026160	284.037	431.589	136.485	1.62766	8.67124	4.27434e-18	1.32735e-16	tna
FBgn0000116	230.246	373.755	86.7378	2.03598	8.66037	4.70221e-18	1.45585e-16	Argk
FBgn0033448	479.709	762.816	196.601	1.89536	8.64709	5.283e-18	1.63079e-16	hebe
FBgn0083940	85.6953	150.154	21.237	2.66485	8.61959	6.71963e-18	2.06195e-16	RhoU
FBgn0264975	2627.26	3568.84	1685.68	1.07062	8.46751	2.50686e-17	7.57995e-16	Nrg
FBgn0011224	1146.89	1630.33	663.46	1.27728	8.46514	2.55842e-17	7.7133e-16	heph
FBgn0052311	272.879	416.969	128.789	1.66117	8.4532	2.83435e-17	8.52036e-16	zormin
FBgn0032694	462.348	675.96	248.736	1.41396	8.45192	2.8655e-17	8.58903e-16	MESR3
FBgn0050035	804.05	1239.38	368.721	1.70488	8.44426	3.05965e-17	9.14445e-16	Tret1-1
FBgn0262843	171.888	292.84	50.9361	2.39084	8.434	3.34058e-17	9.92669e-16	CG43207
FBgn0036410	54.8297	102.733	6.92599	3.44921	8.42331	3.65992e-17	1.08445e-15	CG8100
FBgn0000566	1260.7	1716.13	805.267	1.08031	8.41972	3.77394e-17	1.11186e-15	Eip55E
FBgn0039321	81.4736	152.649	10.2982	3.42066	8.33641	7.65781e-17	2.22442e-15	CG10550
FBgn0039492	1090.48	1538.74	642.21	1.24404	8.29077	1.12513e-16	3.23193e-15	CG6051
FBgn0052368	238.844	395.652	82.0348	2.17869	8.27963	1.23558e-16	3.53936e-15	CG32368
FBgn0034142	1169.21	1592.93	745.494	1.08364	8.21731	2.08118e-16	5.88019e-15	CG8306
FBgn0034390	1342.36	2068.9	615.822	1.70043	8.15919	3.37266e-16	9.42614e-15	CG15093
FBgn0265810	131.796	219.762	43.829	2.20421	8.13029	4.28266e-16	1.19372e-14
FBgn0032079	97.8735	177.574	18.1727	2.9606	8.04713	8.47612e-16	2.32497e-14	CG31886
FBgn0032946	784.734	1125.69	443.772	1.31869	8.03113	9.6576e-16	2.64204e-14	nrv3
FBgn0016076	1962.46	2628.78	1296.15	1.0104	8.00219	1.22222e-15	3.33482e-14	vri
FBgn0035157	43.2707	81.7949	4.74642	3.58434	7.98496	1.40565e-15	3.82521e-14	CG13894
FBgn0026239	195.546	326.541	64.5515	2.23094	7.98408	1.4157e-15	3.84247e-14	gukh
FBgn0031359	643.528	892.132	394.924	1.16061	7.98295	1.42872e-15	3.86764e-14	Rim2
FBgn0261793	2458.2	3375.65	1540.76	1.11784	7.95498	1.79154e-15	4.82455e-14	Trf2
FBgn0264001	213.182	335.407	90.9573	1.81887	7.93887	2.04036e-15	5.43797e-14	bru3
FBgn0051451	271.289	404.741	137.838	1.52241	7.90635	2.65056e-15	7.04612e-14
FBgn0001257	7249.81	12843.9	1655.7	2.71007	7.88648	3.10836e-15	8.24193e-14	ImpL2
FBgn0028990	100.752	163.281	38.2237	1.99685	7.87851	3.31312e-15	8.76238e-14	Spn27A
FBgn0029506	9655.99	14834.5	4477.48	1.67592	7.87486	3.41112e-15	8.99857e-14	Tsp42Ee
FBgn0051370	112.479	181.984	42.9731	1.99201	7.86567	3.67138e-15	9.63598e-14	CG31370
FBgn0030993	220.804	331.067	110.54	1.54645	7.84864	4.20576e-15	1.09828e-13	Mec2
FBgn0024245	628.022	943.769	312.275	1.55317	7.84181	4.44112e-15	1.15682e-13	dnt
FBgn0262473	281.591	444.686	118.495	1.83843	7.81999	5.28279e-15	1.3726e-13	Tl
FBgn0040070	1899.93	2565.83	1234.03	1.04232	7.79324	6.53148e-15	1.68434e-13	Trx-2
FBgn0035538	207.008	334.361	79.6543	1.98232	7.77566	7.50576e-15	1.92598e-13	DopEcR
FBgn0085291	213.11	315.862	110.359	1.48154	7.75327	8.95544e-15	2.28099e-13
FBgn0033054	71.0647	123.948	18.1815	2.55237	7.72173	1.14762e-14	2.91586e-13	CG14591
FBgn0264493	2861.93	3967.66	1756.2	1.15933	7.70809	1.27713e-14	3.22905e-13	rdx
FBgn0027657	342.393	504.221	180.565	1.44633	7.68486	1.53161e-14	3.85362e-13	glob1
FBgn0027111	112.465	177.294	47.6363	1.82231	7.67437	1.66236e-14	4.16235e-13	miple1
FBgn0051793	543.129	751.636	334.621	1.15168	7.67181	1.6958e-14	4.23582e-13	CG31793
FBgn0050340	127.512	220.512	34.5118	2.47937	7.66917	1.73118e-14	4.31376e-13	CG30340
FBgn0024150	134.143	227.664	40.6206	2.32442	7.66134	1.84003e-14	4.57398e-13	Ac78C
FBgn0029834	200.66	307.935	93.3848	1.66648	7.62925	2.36119e-14	5.81358e-13	CG5937
FBgn0039927	303.98	465.278	142.682	1.65103	7.6255	2.43094e-14	5.95695e-13	CG11155
FBgn0010222	840.355	1166.97	513.737	1.16559	7.58078	3.43487e-14	8.39717e-13	Nmdmc
FBgn0034194	587.216	814.564	359.867	1.16145	7.58003	3.45463e-14	8.42554e-13	CG15611
FBgn0011591	454.352	722.179	186.526	1.87302	7.56796	3.79119e-14	9.20297e-13	fng
FBgn0013771	202.746	309.565	95.9267	1.64799	7.56488	3.8823e-14	9.40207e-13	Cyp6a9
FBgn0027844	803.175	1514.32	92.0351	3.40151	7.52386	5.31831e-14	1.27013e-12	CAH1
FBgn0010114	58.2306	115.31	1.15081	5.00623	7.49353	6.70475e-14	1.59388e-12	hig
FBgn0036194	342.861	483.351	202.371	1.23525	7.44011	1.00603e-13	2.36978e-12	CG11652
FBgn0003187	52.9957	97.1302	8.86124	3.0386	7.43355	1.05724e-13	2.48475e-12	qua
FBgn0050147	282.524	409.638	155.41	1.36509	7.40541	1.30745e-13	3.06584e-12	Hil
FBgn0053558	566.295	820.909	311.681	1.36516	7.40044	1.35737e-13	3.1757e-12	mim
FBgn0032668	50.6582	91.1761	10.1404	2.8191	7.39542	1.40966e-13	3.29058e-12	CG17681
FBgn0261611	51.5206	100.82	2.22135	4.1401	7.3474	2.02105e-13	4.65471e-12	CG42700
FBgn0003159	57.0543	101.208	12.901	2.70286	7.34681	2.02992e-13	4.66476e-12	CG2841
FBgn0033980	149.604	237.585	61.6227	1.86138	7.3447	2.06224e-13	4.71805e-12	Cyp6a20
FBgn0031488	228.426	349.499	107.353	1.65202	7.31887	2.50073e-13	5.69604e-12	CG17265
FBgn0050403	172.313	259.28	85.3471	1.55328	7.30952	2.68103e-13	6.09331e-12	CG30403
FBgn0002719	982.366	1400.58	564.156	1.28655	7.30052	2.86651e-13	6.50056e-12	Men
FBgn0025574	292.782	414.488	171.076	1.24711	7.2057	5.77476e-13	1.29819e-11	Pli
FBgn0052264	1097.61	1589.63	605.593	1.36212	7.18888	6.53254e-13	1.45588e-11	CG32264
FBgn0027660	73.142	125.309	20.9753	2.37659	7.17119	7.43473e-13	1.65339e-11	blot
FBgn0086450	680.463	969.619	391.307	1.28039	7.14603	8.9323e-13	1.96949e-11	su(r)
FBgn0039747	75.6509	129.283	22.0187	2.36356	7.14113	9.2568e-13	2.03669e-11	AdoR
FBgn0036715	45.0084	88.9405	1.07632	4.73859	7.1102	1.15875e-12	2.53334e-11	Cad74A
FBgn0029826	312.266	502.554	121.978	1.93403	7.03671	1.9683e-12	4.2582e-11	CG6041
FBgn0037144	231.102	343.02	119.184	1.47838	6.97411	3.07802e-12	6.57641e-11	CG7458
FBgn0024238	14164.3	19228	9100.67	1.063	6.96805	3.21365e-12	6.85203e-11	Fim
FBgn0085282	43.8911	86.7833	0.998811	4.66437	6.96562	3.26953e-12	6.94254e-11	CG34253
FBgn0041723	68.8144	113.815	23.8137	2.10544	6.95616	3.49682e-12	7.39481e-11	rho-5
FBgn0015513	805.707	1091.73	519.683	1.05469	6.94021	3.91509e-12	8.26244e-11	mbc
FBgn0029708	116.112	179.977	52.2458	1.70488	6.93004	4.20719e-12	8.86079e-11	CG3556
FBgn0039816	63.9208	115.162	12.68	2.82707	6.92018	4.51069e-12	9.4807e-11	CG11317
FBgn0040348	86.0995	138.982	33.2172	1.95378	6.91365	4.72339e-12	9.89176e-11	CG3703
FBgn0267486	119.67	186.545	52.7944	1.73987	6.90491	5.02336e-12	1.04943e-10	Ptp36E
FBgn0016013	101.906	164.725	39.0875	1.97045	6.89212	5.49686e-12	1.14372e-10	Faa
FBgn0030808	366.734	504.696	228.772	1.12579	6.86765	6.52667e-12	1.34985e-10	RhoGAP15B
FBgn0052521	445.839	677.1	214.579	1.60408	6.8488	7.44703e-12	1.53406e-10	CG32521
FBgn0261859	627.475	892.801	362.149	1.27002	6.83333	8.29644e-12	1.69888e-10	CG42788
FBgn0000075	52.6928	97.4577	7.92783	3.07469	6.82237	8.95526e-12	1.83016e-10	amd
FBgn0038220	2097.36	2814.69	1380.04	1.01456	6.82185	8.9877e-12	1.83317e-10	CG12207
FBgn0026403	37.7625	68.5987	6.92627	2.86538	6.81151	9.65779e-12	1.96211e-10	Ndg
FBgn0050197	50.9642	86.6244	15.304	2.3161	6.80321	1.02313e-11	2.07454e-10	CG30197
FBgn0038702	185.97	357.078	14.8626	3.52239	6.78122	1.19163e-11	2.40207e-10	CG3739
FBgn0262475	323.269	448.173	198.365	1.1507	6.77586	1.23664e-11	2.48796e-10	bru2
FBgn0266084	105.126	161.431	48.82	1.6505	6.77517	1.24264e-11	2.49517e-10	Fhos
FBgn0030056	2005.87	2802.1	1209.64	1.18672	6.70635	1.99547e-11	3.94554e-10	CG11284
FBgn0040382	421.988	579.135	264.842	1.11279	6.70213	2.05397e-11	4.05346e-10	CG5273
FBgn0004240	29.1691	55.5594	2.77875	3.48457	6.6787	2.41066e-11	4.73928e-10	DptA
FBgn0028397	617.035	833.79	400.281	1.04498	6.67788	2.42416e-11	4.75678e-10	Tob
FBgn0259175	91.7307	151.195	32.266	2.08127	6.66984	2.56091e-11	5.01559e-10	ome
FBgn0028496	37.5745	68.4078	6.7413	2.88002	6.6605	2.72905e-11	5.3348e-10	CG30116
FBgn0002643	445.529	614.223	276.835	1.13002	6.65745	2.78611e-11	5.43607e-10	mam
FBgn0003326	157.736	307.711	7.76126	3.70576	6.64903	2.95026e-11	5.70256e-10	sca
FBgn0030797	62.2381	107.392	17.084	2.41759	6.6492	2.94681e-11	5.70256e-10	CG13004
FBgn0028988	62.424	101.986	22.8622	2.03126	6.62845	3.3924e-11	6.53275e-10	Spn42Dd
FBgn0039277	94.8871	146.646	43.1281	1.68754	6.62752	3.41374e-11	6.56162e-10	CG13650
FBgn0267002	775.141	1089.52	460.767	1.21349	6.61266	3.7748e-11	7.20207e-10	unc-104
FBgn0261999	110.234	178.173	42.2959	1.95593	6.60293	4.031e-11	7.67672e-10	CG42817
FBgn0036970	45.5915	90.4794	0.703621	4.97254	6.57789	4.77157e-11	9.03714e-10	Spn77Bc
FBgn0039155	45.0948	89.5605	0.629136	4.94006	6.52723	6.69961e-11	1.25055e-09	Kal1
FBgn0015623	2795.62	3952.61	1638.62	1.2394	6.49626	8.23428e-11	1.53149e-09	Cpr
FBgn0039282	46.4145	79.9782	12.8507	2.36787	6.47057	9.76321e-11	1.79967e-09	Bili
FBgn0051119	112.429	167.982	56.8757	1.50879	6.45595	1.07545e-10	1.97535e-09	HDAC11
FBgn0033274	106.749	162.521	50.9779	1.61123	6.44293	1.1719e-10	2.1411e-09	CG14757
FBgn0038660	40.7507	70.6873	10.8141	2.43186	6.4283	1.29038e-10	2.33864e-09	CG14291
FBgn0040942	266.704	424.604	108.804	1.85539	6.41281	1.42866e-10	2.58282e-09	CG12643
FBgn0038725	242.548	347.53	137.567	1.30437	6.40892	1.46556e-10	2.64491e-09	CG6184
FBgn0260745	181.073	287.267	74.8779	1.83241	6.39831	1.57108e-10	2.82548e-09	mfas
FBgn0035160	111.247	174.68	47.8149	1.7702	6.39657	1.58902e-10	2.85279e-09	hng3
FBgn0030090	180.843	293.003	68.683	1.95322	6.3644	1.96057e-10	3.5016e-09	fend
FBgn0043841	36.9275	66.9201	6.93479	2.83474	6.3632	1.97598e-10	3.52304e-09	vir-1
FBgn0000084	840.789	1170.03	511.546	1.16852	6.3497	2.15741e-10	3.83989e-09	AnxB10
FBgn0264953	165.607	244.075	87.1394	1.43072	6.33362	2.39472e-10	4.25495e-09	Piezo
FBgn0032820	393.802	529.306	258.298	1.0207	6.31687	2.6692e-10	4.71832e-09	fbp
FBgn0263220	168.154	270.458	65.8496	1.91152	6.3103	2.785e-10	4.91462e-09	Hk
FBgn0042185	37.477	65.282	9.67204	2.46547	6.2907	3.16047e-10	5.53939e-09	CG18769
FBgn0032021	130.055	196.793	63.3165	1.55876	6.28298	3.32136e-10	5.79193e-09	CG7781
FBgn0032402	74.9044	120.486	29.3229	1.92512	6.25817	3.89532e-10	6.74732e-09	CG14945
FBgn0051755	93.2171	144.71	41.7239	1.70325	6.24517	4.23328e-10	7.32046e-09	SoYb
FBgn0261556	261.453	373.607	149.3	1.29084	6.22955	4.67784e-10	8.04885e-09	CG42674
FBgn0259734	60.5711	98.6883	22.454	1.98707	6.21426	5.15665e-10	8.79949e-09	Nost
FBgn0051324	602.559	854.102	351.016	1.24464	6.15186	7.65771e-10	1.3003e-08	CG31324
FBgn0029994	199.531	368.909	30.1521	2.94691	6.13266	8.64215e-10	1.46266e-08	CG2254
FBgn0032228	54.5714	91.1046	18.0383	2.13788	6.13268	8.64099e-10	1.46266e-08	CG5367
FBgn0063495	40.6353	70.1108	11.1598	2.38052	6.13065	8.75206e-10	1.47884e-08	GstE5
FBgn0013772	25.4996	49.6664	1.33276	3.78747	6.10558	1.02428e-09	1.71949e-08	Cyp6a8
FBgn0052283	33.9539	66.7957	1.11205	4.05229	6.0746	1.24294e-09	2.07982e-08	Drsl3
FBgn0041789	668.655	920.948	416.361	1.12125	6.04905	1.45702e-09	2.43017e-08	Pax
FBgn0262508	89.9808	139.482	40.4797	1.70392	6.01833	1.76223e-09	2.92508e-08	CG43078
FBgn0037607	18680.7	26189.8	11171.6	1.19711	6.00966	1.85912e-09	3.08095e-08	CG8036
FBgn0033574	43.1099	72.326	13.8938	2.17362	5.9856	2.15589e-09	3.56135e-08	Spn47C
FBgn0034647	6947.94	9564.87	4331.02	1.11674	5.96638	2.42573e-09	3.988e-08	pirk
FBgn0010238	57.7818	97.865	17.6985	2.21725	5.95107	2.66395e-09	4.35884e-08	Lac
FBgn0033302	39.2362	66.8327	11.6397	2.28077	5.93189	2.99467e-09	4.87684e-08	Cyp6a14
FBgn0037963	341.029	471.926	210.133	1.13832	5.91115	3.39719e-09	5.50632e-08	Cad87A
FBgn0038928	144.611	214.347	74.8752	1.45967	5.89473	3.75297e-09	6.06398e-08	Fadd
FBgn0030799	68.7908	108.884	28.6976	1.79066	5.87849	4.14036e-09	6.6587e-08	CG4872
FBgn0030958	99.7729	148.013	51.5331	1.45701	5.87645	4.19147e-09	6.72001e-08
FBgn0001168	417.898	612.443	223.353	1.39926	5.86573	4.47173e-09	7.14717e-08	h
FBgn0015766	346.831	535.739	157.923	1.66228	5.83628	5.3379e-09	8.49219e-08	Msr-110
FBgn0031649	36.8615	67.2439	6.47909	2.76724	5.83591	5.34967e-09	8.49784e-08	hoe2
FBgn0262979	51.5163	85.5044	17.5281	2.09481	5.83363	5.42356e-09	8.602e-08
FBgn0035505	191.903	271.462	112.344	1.23356	5.83298	5.44449e-09	8.62197e-08	Teh2
FBgn0003448	370.848	527.224	214.471	1.25592	5.79171	6.96733e-09	1.09664e-07	sna
FBgn0264746	79.5804	124.817	34.3441	1.74774	5.75773	8.52505e-09	1.3337e-07	CG44004
FBgn0033927	31.7971	55.0343	8.55999	2.36349	5.75619	8.60341e-09	1.3419e-07
FBgn0041780	38.8833	65.5093	12.2573	2.15914	5.74702	9.0832e-09	1.41247e-07	Ssl2
FBgn0004629	250.313	362.32	138.305	1.34567	5.74433	9.22854e-09	1.42863e-07	Cys
FBgn0010014	170.108	243.84	96.3749	1.29334	5.7159	1.09125e-08	1.67927e-07	CanB
FBgn0033652	65.8325	104.384	27.281	1.80787	5.71139	1.12059e-08	1.72185e-07	ths
FBgn0032719	84.0322	140.793	27.2716	2.13842	5.70056	1.19417e-08	1.82947e-07	CG17321
FBgn0035610	25.9851	50.9326	1.03757	3.79538	5.69012	1.26953e-08	1.93917e-07	Lkr
FBgn0038256	2221.1	3050.34	1391.85	1.10412	5.68675	1.29478e-08	1.97482e-07	CG7530
FBgn0033303	27.4975	48.8441	6.15091	2.54854	5.68643	1.29726e-08	1.9757e-07
FBgn0032233	89.5831	138.202	40.9637	1.64619	5.67952	1.35075e-08	2.05414e-07	dpr19
FBgn0051098	269.411	375.669	163.154	1.16728	5.66346	1.48352e-08	2.24397e-07	CG31098
FBgn0040251	699.354	943.506	455.202	1.03143	5.65415	1.56623e-08	2.35756e-07	Ugt86Di
FBgn0015550	157.224	226.696	87.7526	1.32132	5.6344	1.75667e-08	2.63272e-07	tap
FBgn0034909	89.8183	144.652	34.9843	1.90318	5.63091	1.79266e-08	2.68277e-07	CG4797
FBgn0033872	97.6459	142.862	52.43	1.39481	5.62559	1.84875e-08	2.76271e-07	CG6329
FBgn0031579	122.96	188.06	57.8597	1.60739	5.59352	2.2251e-08	3.30126e-07	CG15422
FBgn0000414	218.427	307.384	129.471	1.21003	5.58059	2.39705e-08	3.54112e-07	Dab
FBgn0036927	218.52	297.557	139.482	1.07036	5.5707	2.53722e-08	3.7269e-07	Gabat
FBgn0036773	164.34	225.897	102.783	1.10375	5.56429	2.63221e-08	3.86095e-07	CG13698
FBgn0262898	15.1242	30.2484	0	3.78787	5.55886	2.71537e-08	3.96605e-07
FBgn0033978	276.021	398.476	153.566	1.31967	5.55141	2.83377e-08	4.12732e-07	Cyp6a23
FBgn0069969	156.617	244.033	69.2017	1.69912	5.54145	2.99981e-08	4.35077e-07	CG40498
FBgn0037166	19.9333	37.4575	2.40908	3.0499	5.53625	3.09025e-08	4.47566e-07	CG11426
FBgn0019662	436.006	584.541	287.472	1.00003	5.51946	3.40038e-08	4.91108e-07	qm
FBgn0013995	983.161	1318.89	647.436	1.00422	5.49052	4.00758e-08	5.7479e-07	Calx
FBgn0034829	38.6601	66.9534	10.3669	2.32146	5.44209	5.26595e-08	7.3988e-07	CG9899
FBgn0031824	345.513	466.263	224.763	1.02241	5.42662	5.74302e-08	8.04723e-07	CG9547
FBgn0063368	57.742	98.2657	17.2184	2.206	5.42005	5.95808e-08	8.33729e-07	Gpb5
FBgn0263662	28.705	50.0782	7.33168	2.36541	5.40307	6.55107e-08	9.14232e-07
FBgn0003301	591.383	818.205	364.56	1.13067	5.38829	7.1133e-08	9.91356e-07	rut
FBgn0039595	307.874	467.52	148.229	1.56297	5.38318	7.31828e-08	1.01855e-06	AstA-R2
FBgn0013342	220.583	311.015	130.152	1.21826	5.37798	7.53281e-08	1.047e-06	nSyb
FBgn0034135	72.6497	111.638	33.6617	1.6157	5.36664	8.02151e-08	1.11045e-06	Syn2
FBgn0264006	195.578	268.995	122.162	1.10772	5.34373	9.10531e-08	1.25377e-06	dysc
FBgn0014343	216.689	308.863	124.514	1.26213	5.32308	1.02024e-07	1.4011e-06	mirr
FBgn0040383	577.428	792.317	362.539	1.098	5.27656	1.3163e-07	1.78868e-06	CG5254
FBgn0035733	18.9429	35.7362	2.14962	3.03271	5.27125	1.35495e-07	1.83637e-06	CG8641
FBgn0032025	37.8827	64.2807	11.4847	2.1841	5.26211	1.42415e-07	1.9226e-06	CG7778
FBgn0020371	24.918	43.8759	5.96016	2.40658	5.22398	1.75115e-07	2.34265e-06	Tim17b2
FBgn0029813	64.491	104.402	24.5803	1.87769	5.21178	1.87036e-07	2.49245e-06	CG15766
FBgn0085407	227.226	342.283	112.168	1.51169	5.21147	1.87346e-07	2.49336e-06	Pvf3
FBgn0030598	17.6592	33.5771	1.74119	3.10172	5.20699	1.91927e-07	2.54777e-06	CG9503
FBgn0026878	330.215	462.645	197.785	1.19026	5.19211	2.07922e-07	2.7425e-06	CG4325
FBgn0029082	45.7436	77.0028	14.4844	2.114	5.18285	2.18522e-07	2.87864e-06	hbs
FBgn0039272	176.171	270.375	81.9669	1.6042	5.17231	2.31214e-07	3.0381e-06	CG11836
FBgn0033958	26.0545	45.1857	6.92325	2.29139	5.16642	2.38615e-07	3.13137e-06	jef
FBgn0034199	19.2663	38.1986	0.333946	3.86073	5.16017	2.46725e-07	3.2296e-06	Gbp1
FBgn0085457	11.6396	23.2793	0	3.44164	5.15598	2.52311e-07	3.29854e-06	CG34428
FBgn0034588	53.7166	85.4085	22.0247	1.78071	5.12823	2.92486e-07	3.79498e-06	CG9394
FBgn0038466	104.533	155.577	53.489	1.4528	5.1222	3.01986e-07	3.91333e-06	CG8907
FBgn0035452	25.6085	46.5781	4.63896	2.66497	5.1114	3.19776e-07	4.1232e-06	CG10359
FBgn0032082	20.0014	36.261	3.74184	2.61405	5.10931	3.23345e-07	4.16402e-06	CG18088
FBgn0250907	23.5324	41.546	5.51875	2.42427	5.10561	3.29724e-07	4.23037e-06	Cht10
FBgn0027578	191.884	283.225	100.544	1.41377	5.08902	3.59914e-07	4.60058e-06	CG14526
FBgn0037856	498.798	674.265	323.331	1.02966	5.08167	3.74139e-07	4.77651e-06	Leash
FBgn0044047	46.6237	75.6681	17.5792	1.8884	5.07415	3.8924e-07	4.95705e-06	Ilp6
FBgn0039098	46.779	80.0811	13.4768	2.19103	5.02332	5.07856e-07	6.41238e-06	GILT3
FBgn0262945	544.063	751.546	336.579	1.11868	5.0176	5.23201e-07	6.58202e-06
FBgn0037683	103.159	154.698	51.6189	1.49234	4.99938	5.75155e-07	7.19187e-06	CG18473
FBgn0262563	26.5456	45.7237	7.36741	2.23246	4.99942	5.7503e-07	7.19187e-06	CG43103
FBgn0032061	45.4844	71.6995	19.2693	1.74853	4.99087	6.01074e-07	7.50689e-06	CG9314
FBgn0037000	72.98	115.722	30.2384	1.77057	4.98718	6.12685e-07	7.64267e-06	ZnT77C
FBgn0034452	47.6287	73.8828	21.3747	1.64789	4.94136	7.75788e-07	9.6077e-06	Oseg6
FBgn0052318	45.8916	71.2883	20.4949	1.66866	4.93751	7.91267e-07	9.78767e-06	CG32318
FBgn0038865	15.4688	29.9	1.03757	3.25445	4.9208	8.61921e-07	1.06235e-05	cDIP
FBgn0039464	1028.91	1778.65	279.169	2.24369	4.91984	8.66146e-07	1.06502e-05	CG6330
FBgn0001258	368.433	510.815	226.051	1.13707	4.91218	9.00681e-07	1.10486e-05	ImpL3
FBgn0262123	52.8859	80.3958	25.376	1.54596	4.90917	9.14609e-07	1.12021e-05	l(2)41Ab
FBgn0036942	15.6714	30.3053	1.03757	3.23366	4.88293	1.04522e-06	1.26713e-05	CG7328
FBgn0038975	217.395	303.094	131.696	1.16122	4.85511	1.2032e-06	1.44678e-05	Nrx-1
FBgn0032086	45.4803	75.0033	15.9574	1.9554	4.84364	1.2748e-06	1.52932e-05	CG17906
FBgn0050046	62.9305	96.359	29.5021	1.58687	4.8368	1.31943e-06	1.57055e-05	CG30046
FBgn0037630	30.591	53.1348	8.04712	2.27082	4.82038	1.43286e-06	1.69728e-05	Ir85a
FBgn0039226	78.1006	121.628	34.5736	1.67104	4.81944	1.43961e-06	1.70137e-05	Ude
FBgn0010039	1321.55	1803.9	839.196	1.06932	4.81669	1.45962e-06	1.72306e-05	GstD3
FBgn0015011	144.609	202.808	86.411	1.1792	4.80352	1.55897e-06	1.82368e-05	AhcyL2
FBgn0052017	62.4634	99.568	25.3587	1.76443	4.80033	1.58408e-06	1.84678e-05	CG32017
FBgn0031490	101.715	147.025	56.404	1.32087	4.79978	1.58838e-06	1.84971e-05	CG17264
FBgn0037720	57.116	85.8779	28.354	1.50508	4.76412	1.89677e-06	2.19894e-05	CG8312
FBgn0063491	82.6124	123.955	41.2693	1.49861	4.76224	1.9146e-06	2.21464e-05	GstE9
FBgn0032857	53.8039	82.5485	25.0594	1.6016	4.75742	1.96085e-06	2.25803e-05	CG10947
FBgn0264679	39.8108	62.737	16.8847	1.7058	4.74952	2.039e-06	2.34282e-05
FBgn0036953	21.2651	37.1604	5.36978	2.28912	4.74914	2.0428e-06	2.34457e-05	CG17145
FBgn0037614	91.0353	130.12	51.9506	1.25695	4.73892	2.14865e-06	2.46332e-05	CG8116
FBgn0050440	27.3477	48.2939	6.40158	2.3291	4.72759	2.27204e-06	2.59328e-05	CG30440
FBgn0031268	123.319	168.642	77.9967	1.07992	4.72102	2.34669e-06	2.67553e-05	cold
FBgn0033863	46.6068	73.8338	19.3798	1.75021	4.70757	2.50689e-06	2.83629e-05	CG13337
FBgn0037515	60.001	90.542	29.46	1.51787	4.68429	2.80933e-06	3.1509e-05	Sp7
FBgn0260657	27.5639	47.5726	7.55513	2.20733	4.68038	2.86344e-06	3.20117e-05	CG42540
FBgn0050089	248.777	338.462	159.092	1.05343	4.6759	2.92662e-06	3.26827e-05	CG30089
FBgn0034403	49.7513	76.5295	22.973	1.59324	4.66827	3.03749e-06	3.38477e-05	CG18190
FBgn0016650	68.9894	114.329	23.6497	1.97085	4.65708	3.20719e-06	3.55854e-05	Lgr1
FBgn0262160	108.89	154.545	63.2349	1.23297	4.64111	3.46536e-06	3.83266e-05	CG9932
FBgn0025456	67.0504	104.656	29.4449	1.67693	4.63936	3.49497e-06	3.85715e-05	CREG
FBgn0011589	74.8118	113.317	36.3066	1.51477	4.61645	3.9036e-06	4.28254e-05	Elk
FBgn0036463	43.8772	69.6241	18.1303	1.76069	4.59664	4.29356e-06	4.67858e-05	Reck
FBgn0250871	20.3418	36.9	3.78362	2.48877	4.59477	4.33226e-06	4.71578e-05	pot
FBgn0062978	159.748	216.416	103.08	1.03729	4.5668	4.95219e-06	5.35676e-05	CG31808
FBgn0040001	30.9988	53.4709	8.52673	2.20337	4.56515	4.9913e-06	5.38779e-05	FASN3
FBgn0031646	13.5168	26.0705	0.963082	3.01365	4.53784	5.68322e-06	6.09649e-05	CG2837
FBgn0264296	31.0886	49.7621	12.4151	1.7846	4.50592	6.60868e-06	7.02367e-05	CG43774
FBgn0033521	146.297	201.649	90.9455	1.10755	4.49437	6.97769e-06	7.37041e-05	CG12896
FBgn0037902	63.4214	92.0545	34.7883	1.32553	4.47781	7.54128e-06	7.90115e-05	CG5281
FBgn0037844	120.788	168.09	73.4852	1.14539	4.47493	7.64361e-06	8.00026e-05	CG4570
FBgn0051145	436.924	593.776	280.071	1.04353	4.46363	8.05828e-06	8.40875e-05	CG31145
FBgn0243486	14.8087	29.209	0.40843	3.11954	4.46227	8.10954e-06	8.44519e-05	rdo
FBgn0043578	15.4465	28.1529	2.74	2.4948	4.45525	8.37972e-06	8.70901e-05	PGRP-SB1
FBgn0260995	15.174	27.3874	2.9607	2.42173	4.44523	8.77992e-06	9.09751e-05	dpr21
FBgn0020300	19.9719	34.8304	5.11335	2.22104	4.43975	9.00617e-06	9.31328e-05	geko
FBgn0036997	17.5509	33.0267	2.07513	2.66954	4.41949	9.89347e-06	0.000101597	CG5955
FBgn0033775	596.922	1023.12	170.721	2.11361	4.41314	1.01881e-05	0.000104415	Cyp9h1
FBgn0039681	26.4536	44.863	8.0441	2.0699	4.40806	1.04301e-05	0.000106579	CG7582
FBgn0031435	104.32	145.025	63.6148	1.12738	4.40452	1.0602e-05	0.000108228	Elba2
FBgn0022359	37.0265	63.5015	10.5516	2.11467	4.38833	1.14226e-05	0.000116033	Sodh-2
FBgn0032420	86.124	118.455	53.7929	1.093	4.38495	1.16014e-05	0.000117733	CG6583
FBgn0012036	22756.5	33913.5	11599.4	1.43265	4.37936	1.19026e-05	0.000120671	Aldh
FBgn0053181	156.772	225.391	88.153	1.28265	4.37521	1.21313e-05	0.000122629	CG33181
FBgn0031182	78.8104	111.342	46.2793	1.20502	4.35981	1.30173e-05	0.000130691	Cyp6t1
FBgn0033115	15.6378	28.014	3.26167	2.38007	4.35127	1.35353e-05	0.000135366	Spn42De
FBgn0040778	106.925	144.791	69.0585	1.02691	4.34078	1.41979e-05	0.000141446	CG17977
FBgn0261927	24.9923	40.9448	9.03988	1.8855	4.33	1.49106e-05	0.000147692
FBgn0259678	61.7335	94.2835	29.1835	1.53452	4.32228	1.54423e-05	0.00015252	sqa
FBgn0044028	14.2832	25.9696	2.5968	2.45902	4.3076	1.65032e-05	0.00016207	Notum
FBgn0032083	66.2059	104.687	27.7246	1.70787	4.30443	1.67416e-05	0.000164255	CG9541
FBgn0032085	43.2652	71.7003	14.8302	1.92754	4.29325	1.76074e-05	0.000172097	CG9555
FBgn0033864	41.1461	63.9469	18.3453	1.62581	4.29045	1.7831e-05	0.000173953	CG18368
FBgn0031913	101.105	154.75	47.459	1.55616	4.28726	1.80888e-05	0.00017614	CG5958
FBgn0054034	12.9587	23.729	2.18837	2.50063	4.28726	1.80892e-05	0.00017614	CG34034
FBgn0033799	125.263	170.108	80.4181	1.03681	4.27383	1.92141e-05	0.000185984	GLaz
FBgn0261808	440.595	735.681	145.51	1.9585	4.26513	1.99782e-05	0.000192867	cu
FBgn0031914	22.6833	38.6914	6.67533	2.09337	4.25716	2.07038e-05	0.000199532	CG5973
FBgn0039525	20.8411	35.1915	6.49063	2.03725	4.25106	2.12757e-05	0.000204472	CG5646
FBgn0038680	22.9815	38.9895	6.97355	2.0631	4.25032	2.13467e-05	0.000204774	Cyp12a5
FBgn0034476	17.2611	29.8561	4.66616	2.13639	4.2454	2.18207e-05	0.000208415	Toll-7
FBgn0004870	12.0072	22.2732	1.74119	2.55984	4.23939	2.24124e-05	0.000213807	bab1
FBgn0016715	31.5446	53.6739	9.41533	2.05913	4.21774	2.46767e-05	0.000234112	Reg-2
FBgn0250816	28.212	45.2044	11.2197	1.73968	4.19673	2.708e-05	0.000255505	AGO3
FBgn0036742	63.0401	92.8902	33.19	1.38161	4.19478	2.73141e-05	0.000257245	CG7497
FBgn0030367	24.356	40.6292	8.08285	1.95845	4.19363	2.7453e-05	0.000258318	Cyp311a1
FBgn0037217	16.8724	29.5201	4.22475	2.19985	4.19081	2.77955e-05	0.000261303	CG14636
FBgn0031463	31.6417	49.0972	14.1862	1.59832	4.17396	2.99345e-05	0.000279885	G6P
FBgn0037107	35.9908	56.7938	15.1878	1.68254	4.16905	3.05865e-05	0.000285465	CG7166
FBgn0038115	161.215	222.67	99.7603	1.11243	4.1626	3.14642e-05	0.000292863	CG7966
FBgn0038490	50.496	73.1741	27.8178	1.29967	4.15716	3.22223e-05	0.000299259	CG5285
FBgn0263400	61.0696	87.2131	34.926	1.23349	4.15563	3.24394e-05	0.000300858	CG43446
FBgn0037560	62.2314	93.6183	30.8444	1.45142	4.13786	3.50565e-05	0.0003231
FBgn0040370	55.7166	90.309	21.1243	1.79346	4.13559	3.54043e-05	0.000326016	CG13375
FBgn0051516	11.8057	21.9059	1.70546	2.50064	4.10938	3.96731e-05	0.000362583	CG31516
FBgn0039486	29.1912	46.0148	12.3675	1.65977	4.10692	4.00964e-05	0.00036566	caix
FBgn0031939	30.1734	50.0728	10.274	1.92441	4.09311	4.25622e-05	0.000387102	CG13796
FBgn0264775	21.0434	35.6795	6.40735	2.00648	4.09106	4.29398e-05	0.000389851	CG44013
FBgn0261041	96.3456	131.981	60.7101	1.06631	4.08353	4.43561e-05	0.00040095	stj
FBgn0000535	69.3414	99.0436	39.6392	1.24292	4.05974	4.91283e-05	0.000440621	eag
FBgn0085400	18.9127	33.7167	4.10876	2.22716	4.05148	5.08943e-05	0.000455275	CG34371
FBgn0261992	5.82938	11.6588	0	2.52227	4.03835	5.38278e-05	0.000478207	CG42810
FBgn0032645	28.0029	45.0843	10.9215	1.74854	4.03355	5.49394e-05	0.000486828	CG15142
FBgn0033710	46.8743	91.9774	1.77114	2.20592	4.01124	6.04016e-05	0.000531133	CG17739
FBgn0025878	16.7091	28.5643	4.85389	2.03674	3.99488	6.47283e-05	0.000566291	wrapper
FBgn0031168	60.7752	88.5424	33.0081	1.32594	3.99164	6.56184e-05	0.000573108	CG1722
FBgn0034098	93.7008	128.334	59.0673	1.06111	3.97721	6.97291e-05	0.000605431	krimp
FBgn0039900	57.7807	83.4023	32.1591	1.27198	3.96843	7.23484e-05	0.000627121	Syt7
FBgn0001208	10.1383	18.9439	1.33276	2.49595	3.9618	7.43883e-05	0.000643185	Hn
FBgn0003525	2830.06	4300.12	1360	1.49168	3.96058	7.47694e-05	0.00064594	stg
FBgn0034407	14.8773	27.2353	2.51929	2.34631	3.96032	7.48481e-05	0.00064608	DptB
FBgn0000146	59.6927	85.295	34.0904	1.2444	3.95358	7.69893e-05	0.000663455	aub
FBgn0259741	20.9717	35.3123	6.63108	1.94495	3.95247	7.73482e-05	0.000665993	CG42395
FBgn0040359	10.6907	19.6402	1.74119	2.3944	3.94724	7.90566e-05	0.000680077	CG11380
FBgn0014865	9.26511	18.235	0.29519	2.72262	3.9306	8.47342e-05	0.000724761	Mtk
FBgn0042119	38.7219	75.9234	1.52048	2.14765	3.92697	8.60227e-05	0.000733961	Cpr65Au
FBgn0265613	88.2577	120.664	55.851	1.04891	3.92513	8.66842e-05	0.000738996
FBgn0017590	15.8465	29.9875	1.70546	2.44399	3.91811	8.92453e-05	0.000760203	klg
FBgn0035578	23.703	38.1096	9.29632	1.74194	3.90753	9.32427e-05	0.000791644	CG13707
FBgn0052436	43.6823	65.2059	22.1586	1.4228	3.90408	9.4583e-05	0.000801707	CG32436
FBgn0036381	90.0037	125.419	54.5884	1.13961	3.88271	0.000103297	0.000873425	CG8745
FBgn0052677	36.9777	56.6296	17.3258	1.51158	3.87708	0.000105717	0.000891695	X11Lbeta
FBgn0030358	24.0073	38.5333	9.48129	1.71888	3.87215	0.000107879	0.000907714	CG10362
FBgn0259878	23.3246	37.7609	8.88817	1.74512	3.86396	0.000111563	0.000934905	Fs
FBgn0052636	60.9499	91.7331	30.1667	1.45098	3.85933	0.000113701	0.000951276
FBgn0050489	10.6491	19.4438	1.85443	2.32843	3.84077	0.000122648	0.00102036	Cyp12d1-p
FBgn0038202	22.8565	36.9324	8.7807	1.7421	3.83039	0.000127941	0.00106098	CG12402
FBgn0010549	88.5424	123.183	53.9015	1.11038	3.82948	0.000128415	0.00106405	l(2)03659
FBgn0031542	45.3567	67.7441	22.9694	1.41822	3.79029	0.000150472	0.00123006	CG15414
FBgn0033132	49.3739	73.1182	25.6297	1.36378	3.77938	0.000157221	0.00128017	Tsp42Ej
FBgn0262901	7.4679	14.6019	0.333946	2.617	3.77681	0.000158849	0.00129139
FBgn0014135	74.115	102.194	46.0355	1.07624	3.76555	0.000166181	0.00134677	bnl
FBgn0029838	20.6172	33.4886	7.74588	1.76786	3.74811	0.000178173	0.00143384	CG4666
FBgn0038143	44.3054	65.838	22.7729	1.38139	3.74145	0.00018296	0.00147007	CG9813
FBgn0003984	48.3775	70.1296	26.6255	1.27298	3.69356	0.000221135	0.00173371	vn
FBgn0020294	22.5295	35.5777	9.48129	1.6276	3.69374	0.000220984	0.00173371	ko
FBgn0050106	80.7419	116.298	45.1859	1.24731	3.69427	0.000220516	0.00173371	CCHa1-R
FBgn0263607	87.3489	119.411	55.2868	1.05304	3.69515	0.000219754	0.00173371	l(3)72Dp
FBgn0037612	12.0635	21.1275	2.99946	2.06242	3.69234	0.000222196	0.00174071	CG8112
FBgn0033519	146.094	197.2	94.9886	1.00473	3.68404	0.00022957	0.00179168	CG11825
FBgn0000565	44.0112	64.0031	24.0193	1.29437	3.67174	0.000240907	0.00186822	Eip71CD
FBgn0035816	16.0994	26.8621	5.3368	1.86935	3.66899	0.000243512	0.00188344	CG13685
FBgn0003710	13.8889	23.7796	3.99827	1.95413	3.6547	0.00025748	0.0019811	tipE
FBgn0259222	24.917	38.3878	11.4462	1.51779	3.65021	0.00026203	0.00201311	CG42322
FBgn0039809	54.3868	79.9341	28.8394	1.34772	3.64241	0.000270098	0.00206895	CG15547
FBgn0051809	67.2018	93.5114	40.8922	1.11034	3.6377	0.00027508	0.0020947	CG31809
FBgn0015039	64.702	95.517	33.8871	1.3605	3.63672	0.000276135	0.00210118	Cyp9b2
FBgn0042101	15.6722	26.8245	4.51994	1.95564	3.63248	0.000280707	0.0021297	CG18744
FBgn0038647	13.2946	24.848	1.74119	2.25378	3.61661	0.000298487	0.00225632	CG14302
FBgn0085205	40.6728	60.2632	21.0825	1.36185	3.61513	0.000300192	0.00226649	CG34176
FBgn0001149	7369.23	10778.5	3959.99	1.30931	3.60467	0.000312545	0.00235228	GstD1
FBgn0037736	36.6866	54.8191	18.5542	1.38977	3.60422	0.000313088	0.00235465	CG12950
FBgn0040765	184.262	250.165	118.359	1.02675	3.60112	0.000316845	0.00237945	luna
FBgn0266347	18.2777	31.2928	5.2626	1.92981	3.59201	0.000328143	0.00245537	nAChRalpha4
FBgn0029105	36.475	56.9841	15.9659	1.57466	3.58303	0.000339632	0.00253767	alpha-catenin-related
FBgn0085399	123.179	174.26	72.0978	1.1727	3.57158	0.000354838	0.00263984	CG34370
FBgn0014931	54.0677	75.9975	32.1379	1.15831	3.56202	0.000368006	0.00272604	CG2678
FBgn0030816	77.1938	107.411	46.9766	1.11667	3.55371	0.000379835	0.00280162	CG16700
FBgn0028963	12.9147	22.7167	3.1127	2.03613	3.549	0.000386704	0.00285025	Or49b
FBgn0034356	63.3461	98.3549	28.3372	1.5317	3.53676	0.000405069	0.00297713	CG10924
FBgn0030899	4.45266	8.90532	0	2.11273	3.52715	0.000420063	0.00307204	Hesr
FBgn0264907	13.783	23.5648	4.0013	1.91663	3.52334	0.000426149	0.00311215	CG44098
FBgn0038221	72.1242	100.132	44.1168	1.11558	3.52151	0.000429088	0.00313141	CG3259
FBgn0012037	129.369	235.68	23.0582	2.0704	3.51687	0.000436676	0.00317781	Ance
FBgn0035727	19.3369	31.3809	7.29292	1.70486	3.50865	0.00045039	0.00326612	CG10063
FBgn0030574	69.8648	96.4533	43.2763	1.08896	3.50381	0.00045866	0.00332143	CG9413
FBgn0029588	33.3546	50.1853	16.5238	1.40843	3.49318	0.000477308	0.00344441	CG14798
FBgn0031887	9.86631	17.583	2.14962	2.08234	3.49123	0.0004808	0.00346719	CG11289
FBgn0025702	61.6755	85.4409	37.9101	1.09411	3.45107	0.00055837	0.00396573	Srpk79D
FBgn0263236	90.6854	124.475	56.8963	1.05684	3.43375	0.000595302	0.0042035	SP1029
FBgn0053203	23.6349	38.3877	8.88211	1.68971	3.43333	0.000596206	0.00420557	CG33203
FBgn0263767	5.97667	11.5449	0.40843	2.29546	3.42665	0.000611085	0.0042988
FBgn0263492	23.4588	36.3687	10.5488	1.50874	3.42377	0.000617578	0.00434152
FBgn0261284	29.4074	44.0712	14.7436	1.39021	3.41927	0.000627888	0.00439653	bou
FBgn0039886	10.368	18.0704	2.66551	1.95798	3.40863	0.0006529	0.00454808	CG2003
FBgn0032895	8.49317	15.9875	0.998811	2.21316	3.38036	0.00072391	0.00497405	twit
FBgn0010043	14.5818	24.3427	4.82091	1.80286	3.3505	0.000806661	0.00547714	GstD7
FBgn0020637	8.18429	15.5517	0.816861	2.24606	3.34775	0.000814714	0.00552456	Lcp65Ag2
FBgn0267661	85.8679	116.894	54.8423	1.02591	3.34706	0.000816737	0.00553465
FBgn0035521	54.6308	75.6685	33.593	1.08435	3.34067	0.00083577	0.00565252	VhaM9.7-a
FBgn0036017	8.41096	15.5637	1.25827	2.12795	3.3342	0.000855446	0.00574427
FBgn0030817	56.2366	81.2893	31.1839	1.24188	3.32354	0.000888829	0.00594142	CG4991
FBgn0039641	71.1693	98.0737	44.2649	1.05193	3.32309	0.000890277	0.00594342	CG14511
FBgn0034200	18.3361	29.1916	7.48065	1.60652	3.32201	0.000893712	0.0059625	Gbp2
FBgn0000422	60.7712	91.6915	29.8508	1.40352	3.31092	0.00092991	0.00618405	Ddc
FBgn0015033	9.80077	17.3744	2.22713	1.99057	3.31061	0.000930931	0.00618686	Cyp4d8
FBgn0000636	65.4891	94.8333	36.145	1.25229	3.30878	0.000937032	0.00622178	Fas3
FBgn0259822	43.1525	61.7876	24.5173	1.2004	3.3048	0.000950456	0.00629639	Ca-beta
FBgn0259227	28.6068	42.0527	15.1608	1.31952	3.30082	0.000964029	0.00637813	CG42327
FBgn0025697	12.1328	21.6776	2.588	1.98029	3.29897	0.0009704	0.00641208	santa-maria
FBgn0030938	13.4221	22.3301	4.51417	1.74455	3.29093	0.000998562	0.00656879	CG15047
FBgn0020908	10.1243	17.4312	2.81751	1.88732	3.29068	0.000999453	0.00657047	Scp1
FBgn0051875	50.5316	70.1739	30.8892	1.08316	3.28547	0.00101812	0.00667195	CG31875
FBgn0029095	10.8598	18.5325	3.18718	1.85204	3.27634	0.00105163	0.00687852	aru
FBgn0036369	18.8776	29.4189	8.33626	1.52625	3.27533	0.00105539	0.00689871	CG10089
FBgn0036454	8.18006	14.9499	1.41027	2.06935	3.27373	0.00106137	0.00693344	CG17839
FBgn0085340	3.77543	7.55085	0	1.91933	3.26684	0.00108756	0.00710003
FBgn0038540	29.7889	45.2932	14.2846	1.41662	3.2428	0.00118362	0.00764508	CG14321
FBgn0029584	8.94855	15.7475	2.14962	1.94089	3.23437	0.00121912	0.00782069
FBgn0053318	19.1468	29.5458	8.74772	1.48519	3.20922	0.00133097	0.00845945
FBgn0045495	8.58944	16.362	0.816861	2.09496	3.20899	0.00133201	0.00846091	Gr28b
FBgn0267624	9.79481	16.8109	2.77875	1.84723	3.20816	0.00133586	0.00847494
FBgn0034156	8.31993	14.9374	1.70243	1.98352	3.20575	0.00134711	0.0085358	CG5348
FBgn0039530	12.5085	20.5327	4.48421	1.69468	3.19871	0.00138042	0.00870956	Tusp
FBgn0031858	15.6436	25.1719	6.11519	1.61247	3.17512	0.00149775	0.00934713	CG17378
FBgn0030964	33.7513	48.686	18.8166	1.21706	3.15491	0.00160548	0.00994744	Pvf1
FBgn0033128	147.669	243.447	51.8904	1.68029	3.14382	0.0016676	0.0102953	Tsp42Eg
FBgn0262483	49.8449	68.5859	31.1039	1.04104	3.13366	0.00172639	0.0106202	Rbp
FBgn0033027	7.31117	13.6593	0.963082	2.03823	3.11756	0.00182355	0.0111714	TpnC4
FBgn0033222	37.0496	54.1678	19.9314	1.26997	3.11582	0.00183436	0.011218	CG12824
FBgn0263041	5.07871	9.82347	0.333946	2.02296	3.10119	0.00192746	0.0117108	CG43336
FBgn0265102	35.0173	49.1101	20.9245	1.11661	3.09929	0.00193982	0.011771	Oseg1
FBgn0263239	12.8578	21.0138	4.70189	1.64477	3.08853	0.00201149	0.0121429	dar1
FBgn0031630	22.9311	34.0018	11.8604	1.32549	3.07933	0.00207469	0.0124373	CG15629
FBgn0030723	54.0823	78.4983	29.6664	1.23519	3.07907	0.0020765	0.0124409	dpr18
FBgn0263049	36.6653	51.1478	22.1828	1.09057	3.06758	0.00215799	0.012877
FBgn0032713	19.1969	29.8813	8.51244	1.47181	3.05932	0.00221838	0.0131992	CG17323
FBgn0053494	10.3056	17.3552	3.25589	1.7173	3.03154	0.00243312	0.0143041	CG33494
FBgn0015575	15.3817	24.3116	6.45188	1.53808	3.02238	0.00250795	0.0146856	alpha-Est7
FBgn0031973	9.2739	16.3237	2.2241	1.83909	3.02112	0.00251844	0.0147303	Spn28Dc
FBgn0087002	363.027	557.395	168.66	1.42092	2.99849	0.00271321	0.0157272	apolpp
FBgn0037050	30.9991	43.8436	18.1545	1.14085	2.99601	0.00273534	0.0158377	ICA69
FBgn0000078	175.385	332.659	18.1114	1.63081	2.99087	0.00278186	0.0160711	Amy-d
FBgn0036552	13.9214	22.0646	5.77821	1.52664	2.98728	0.0028147	0.0162336	CG17028
FBgn0035755	9.15949	15.7222	2.5968	1.76825	2.98006	0.00288191	0.0165566	CG14830
FBgn0040338	12.3357	19.9694	4.70189	1.58686	2.97532	0.00292679	0.0167957	TfIIA-S-2
FBgn0086691	52.4565	74.7702	30.1428	1.1724	2.96733	0.00300403	0.0171723	UK114
FBgn0050488	24.5024	36.6287	12.376	1.33938	2.96264	0.00305017	0.0174264	antr
FBgn0260943	24.7673	36.9194	12.6151	1.3024	2.95447	0.00313209	0.0178255	Rbp6
FBgn0032726	20.2982	30.2925	10.3039	1.3302	2.91884	0.00351334	0.0196705	CG10621
FBgn0267585	7.21612	12.8043	1.62795	1.81724	2.91837	0.0035187	0.0196792
FBgn0262580	12.3073	20.533	4.08156	1.66561	2.91297	0.00358014	0.0199688	CG43120
FBgn0034950	18.0913	27.4824	8.70016	1.36837	2.9123	0.00358778	0.0199928	Pask
FBgn0053696	24.4805	38.153	10.808	1.45161	2.91218	0.00358915	0.0199928	CNMaR
FBgn0030078	8.55946	14.9693	2.14962	1.77627	2.91055	0.00360791	0.0200804	CG10970
FBgn0038098	26.0543	39.5089	12.5998	1.37209	2.90534	0.00366849	0.0203518	CG7381
FBgn0038381	27.3851	38.989	15.7812	1.15811	2.90228	0.00370461	0.0205192	CG3303
FBgn0002930	27.7244	40.1474	15.3013	1.21467	2.89901	0.0037434	0.0207119	nec
FBgn0010383	9.66945	16.1905	3.14843	1.66256	2.88018	0.00397449	0.0218734	Cyp18a1
FBgn0052302	4.18615	8.03835	0.333946	1.85504	2.87639	0.0040225	0.0221259	CG32302
FBgn0038136	10.2843	18.9763	1.59222	1.79415	2.87414	0.00405123	0.0222721	CG8774
FBgn0035791	5.7829	10.8234	0.742376	1.90931	2.87178	0.00408165	0.0224036	CG8539
FBgn0028532	16.5003	26.2865	6.71409	1.52889	2.86895	0.00411836	0.0225436	CG7968
FBgn0040091	20.9949	30.9193	11.0705	1.26114	2.85714	0.00427478	0.0232906	Ugt58Fa
FBgn0038839	27.7343	42.2369	13.2317	1.37734	2.83998	0.0045117	0.0244526	Ktl
FBgn0034788	20.3884	30.4756	10.3012	1.30921	2.83659	0.0045598	0.0246874	CG13532
FBgn0039323	18.6165	29.2038	8.02925	1.45549	2.8343	0.00459256	0.0248258	CG10559
FBgn0036529	7.8738	13.6337	2.11389	1.72026	2.82485	0.00473024	0.025437	pgant8
FBgn0004516	28.821	41.5147	16.1272	1.18881	2.82254	0.00476451	0.025608	Gad1
FBgn0032780	20.5111	30.4259	10.5964	1.28592	2.80832	0.00498001	0.0266279	CG13085
FBgn0034160	29.1569	46.2629	12.0509	1.48885	2.80333	0.00505772	0.0270154	CG5550
FBgn0261503	15.5457	23.6466	7.44492	1.35669	2.80129	0.00508983	0.0271729
FBgn0266577	15.0219	23.0073	7.03649	1.37467	2.79992	0.0051116	0.0272469
FBgn0085380	7.18134	12.5827	1.77994	1.72216	2.77802	0.00546916	0.0288113	CG34351
FBgn0010041	20.883	31.2357	10.5304	1.31678	2.77138	0.00558188	0.0293155	GstD5
FBgn0267726	12.086	19.9443	4.22778	1.57504	2.74985	0.0059622	0.0310293
FBgn0031169	6.23279	11.0196	1.446	1.73053	2.74322	0.00608405	0.0316156	CG1494
FBgn0044328	7.06827	12.4311	1.70546	1.70735	2.73978	0.00614794	0.0318996	CG32052
FBgn0041160	40.4318	55.7627	25.1009	1.05067	2.72972	0.00633888	0.0326683	comm2
FBgn0034408	14.1924	22.9881	5.39671	1.50769	2.72264	0.00647635	0.0332697	sano
FBgn0263617	6.5097	11.7224	1.29703	1.72201	2.70347	0.00686187	0.0350413
FBgn0033579	78.7455	128.666	28.8251	1.5243	2.70224	0.00688731	0.0351192	CG13229
FBgn0259821	2.63302	5.26605	0	1.50037	2.68494	0.00725433	0.0366115	CG42402
FBgn0046258	21.0899	31.7802	10.3996	1.30737	2.67606	0.00744924	0.0375067	CG12880
FBgn0039485	3.70199	7.07004	0.333946	1.68226	2.66757	0.00764009	0.0382782	CG17189
FBgn0265831	2.68044	5.36087	0	1.4648	2.65355	0.00796491	0.0396177
FBgn0032899	18.0071	26.6343	9.37988	1.25323	2.64887	0.00807616	0.0400747	CG9338
FBgn0262104	2.87043	5.74086	0	1.4293	2.64642	0.00813482	0.040327	CG42857
FBgn0052379	6.06471	11.387	0.742376	1.67401	2.64387	0.0081964	0.0405278	CG32379
FBgn0051690	18.0913	27.9952	8.18729	1.3732	2.63789	0.00834237	0.0410802	CG31690
FBgn0032187	30.881	43.9325	17.8294	1.12957	2.63701	0.00836412	0.0411481	CG4839
FBgn0011554	15.563	26.0844	5.04161	1.55625	2.63358	0.00844897	0.0414866	etaTry
FBgn0032945	21.6757	32.6779	10.6736	1.30672	2.63233	0.00848007	0.041601	CG8665
FBgn0052085	3.53738	6.74081	0.333946	1.64549	2.61617	0.00889232	0.0433468	CG32085
FBgn0030613	30.6268	42.2551	18.9986	1.01596	2.61587	0.00890014	0.043352	Rab3-GEF
FBgn0260720	32.2519	44.2238	20.28	1.02057	2.61323	0.00896917	0.0436471
FBgn0011556	16.5152	26.9513	6.07918	1.49628	2.60668	0.00914251	0.0443384	zetaTry
FBgn0031220	15.4793	23.8116	7.14698	1.33976	2.59297	0.009515	0.0456927	CG4822
FBgn0035718	7.04456	13.2036	0.885571	1.61769	2.5895	0.00961151	0.0460577	CG14820
FBgn0019661	15.6866	26.2299	5.1433	1.53243	2.58668	0.00969046	0.0464145
FBgn0034286	16.3349	24.8552	7.81459	1.3135	2.58375	0.00977316	0.0467457	dpr13
FBgn0031800	4.52635	8.46232	0.590381	1.70966	2.5622	0.0104012	0.0492696	CG9497
FBgn0040322	15.5622	23.3873	7.73708	1.27751	2.55808	0.0105252	0.0496557	GNBP2

## Sheet: UAS DOWN log2FC<-1, Padj < 0.05
FBgn ID	baseMean	UAS.Mean	CTRL.Mean	log2FoldChange	stat	pvalue	padj	symbol
FBgn0033635	1032.53	25.7039	2039.36	-6.1397	-30.0039	8.73344e-198	4.51563e-194	Prip
FBgn0042102	989.876	44.2114	1935.54	-5.31433	-27.8498	1.08351e-170	3.73486e-167	CG18745
FBgn0036910	2736.73	150.382	5323.08	-5.0093	-25.433	1.08966e-142	2.81704e-139	Cyp305a1
FBgn0027493	3094.97	556.212	5633.73	-3.2989	-24.3682	3.72018e-131	7.69407e-128	AdSS
FBgn0038071	1272.27	191.302	2353.23	-3.56387	-23.8148	2.34461e-125	4.04093e-122	Dtg
FBgn0250876	682.366	75.7636	1288.97	-4.00501	-22.9644	1.059e-116	1.36888e-113	Sema5c
FBgn0039748	622.229	64.0408	1180.42	-4.12299	-22.939	1.89823e-116	2.18107e-113	CG15529
FBgn0000241	693.339	57.2495	1329.43	-4.41942	-22.8685	9.57243e-116	9.89885e-113	bw
FBgn0034736	1695.09	259.874	3130.31	-3.53023	-22.3522	1.14858e-110	9.89789e-108	gas
FBgn0000180	414.666	21.134	808.198	-5.07012	-21.9629	6.51868e-107	5.18536e-104	bib
FBgn0260440	415.23	12.9693	817.491	-5.65917	-21.136	3.71511e-99	2.74414e-96	spdo
FBgn0027590	943.563	112.095	1775.03	-3.88503	-20.3034	1.19886e-91	6.88747e-89	GstE12
FBgn0010470	688.498	77.5808	1299.42	-3.95728	-20.2358	4.74264e-91	2.58125e-88	Fkbp14
FBgn0050460	433.59	33.584	833.596	-4.4777	-19.705	1.95303e-86	9.18011e-84	CG30460
FBgn0033458	413.661	6.87378	820.447	-6.45794	-19.6705	3.85989e-86	1.73544e-83	CG18446
FBgn0051720	1041.5	294.686	1788.31	-2.57156	-19.6481	5.99933e-86	2.58496e-83	mthl15
FBgn0263346	3858.65	1202.65	6514.66	-2.41291	-19.5832	2.15053e-85	8.89546e-83	CG43427
FBgn0020445	369.164	41.2366	697.091	-3.94847	-18.9355	5.8113e-80	1.87796e-77	E23
FBgn0035085	601.258	58.4909	1144.03	-4.13752	-18.6286	1.8844e-77	5.73135e-75	CG3770
FBgn0046687	1695.85	514.913	2876.78	-2.45175	-18.1095	2.6812e-73	7.70175e-71	Tre1
FBgn0262854	246.983	10.2474	483.718	-5.24785	-17.883	1.5996e-71	4.2414e-69	CG43218
FBgn0031745	3391.98	1410.09	5373.87	-1.91462	-17.3142	3.67883e-67	9.51071e-65	rau
FBgn0034354	355.437	59.1554	651.72	-3.36479	-17.1573	5.5442e-66	1.39836e-63	GstE11
FBgn0261955	660.547	120.051	1201.04	-3.23934	-16.9955	8.86639e-65	2.0838e-62	kdn
FBgn0025864	5523.02	2086.72	8959.32	-2.08115	-16.9398	2.28974e-64	5.26182e-62	Crag
FBgn0028381	327.085	49.2181	604.951	-3.50567	-16.9173	3.3551e-64	7.5424e-62	Decay
FBgn0036816	370.533	57.6991	683.367	-3.46945	-16.7935	2.72523e-63	5.53837e-61	Indy
FBgn0262816	635.499	66.0298	1204.97	-4.01468	-16.5345	2.07149e-61	4.11947e-59	CG43187
FBgn0261393	294.448	42.0594	546.838	-3.58039	-16.5122	2.99981e-61	5.85303e-59	alpha-Est5
FBgn0034670	4012.36	954.1	7070.63	-2.83272	-16.4304	1.15804e-60	2.17733e-58	CG13488
FBgn0085261	698.613	154.705	1242.52	-2.93912	-16.0637	4.58147e-58	7.40265e-56	CG34232
FBgn0263200	1014.47	369.814	1659.13	-2.13897	-15.616	5.66246e-55	8.61111e-53	Galt
FBgn0035043	337.963	51.471	624.454	-3.47725	-15.554	1.49582e-54	2.20976e-52	CG4781
FBgn0031489	755.176	269.746	1240.61	-2.17475	-15.5122	2.86812e-54	4.17735e-52	CG17224
FBgn0259238	1639.63	618.215	2661.04	-2.07987	-15.4244	1.12209e-53	1.58952e-51	CG42336
FBgn0004892	174.201	10.2474	338.154	-4.72472	-15.3671	2.72176e-53	3.70339e-51	sob
FBgn0052791	420.746	123.202	718.289	-2.50258	-15.3376	4.28591e-53	5.75592e-51	DIP-alpha
FBgn0015371	184.685	23.3049	346.066	-3.73311	-15.3232	5.34842e-53	7.09077e-51	chn
FBgn0264273	224.134	39.6665	408.601	-3.26745	-15.2766	1.0953e-52	1.42935e-50	Sema2b
FBgn0042110	168.273	10.3045	326.242	-4.67411	-15.1704	5.55053e-52	7.08617e-50	CG18765
FBgn0002567	390.962	79.7196	702.204	-3.05505	-15.0055	6.7606e-51	8.32278e-49	Rab32
FBgn0025631	2406.51	478.103	4334.92	-3.08557	-14.6832	8.25938e-49	1.00483e-46	moody
FBgn0031307	180.985	13.2159	348.755	-4.4128	-14.4625	2.09092e-47	2.45707e-45	MFS3
FBgn0033494	223.214	46.7678	399.659	-3.01058	-14.2678	3.47254e-46	3.98995e-44	KCNQ
FBgn0261451	2061.67	935.324	3188.02	-1.75125	-14.2601	3.88127e-46	4.41057e-44	trol
FBgn0011822	249.102	35.2238	462.98	-3.55481	-14.2153	7.36063e-46	8.2735e-44	pcl
FBgn0011674	376.891	107.474	646.308	-2.53054	-14.0771	5.25317e-45	5.77904e-43	insc
FBgn0032350	348.157	105.854	590.46	-2.42827	-14.025	1.09659e-44	1.18124e-42	CG6287
FBgn0035260	184.362	34.9447	333.779	-3.14722	-13.9915	1.75716e-44	1.87328e-42	CG7991
FBgn0053542	691.286	263.374	1119.2	-2.05552	-13.9845	1.93757e-44	2.04453e-42	upd3
FBgn0031004	454.282	142.818	765.746	-2.37585	-13.8257	1.78319e-43	1.82574e-41	CG7992
FBgn0037239	266.604	39.5659	493.641	-3.47617	-13.7266	7.03677e-43	6.99685e-41	CG11739
FBgn0029830	970.574	330.827	1610.32	-2.24012	-13.5432	8.69418e-42	8.32468e-40	Grip
FBgn0050463	211.963	47.4327	376.493	-2.89986	-13.5192	1.2048e-41	1.13262e-39	CG30463
FBgn0039774	457.26	101.284	813.236	-2.91077	-13.4036	5.75625e-41	5.36265e-39	CDase
FBgn0038542	162.438	11.8551	313.02	-4.37211	-13.3123	1.96251e-40	1.79596e-38	TyrR
FBgn0259173	342.951	121.107	564.796	-2.18445	-13.2596	3.96851e-40	3.47783e-38	corn
FBgn0035638	110.444	4.72813	216.159	-4.94462	-12.5861	2.517e-36	2.00217e-34	Tektin-C
FBgn0029939	354.395	98.2328	610.558	-2.55703	-12.5278	5.26195e-36	4.15373e-34	CG9650
FBgn0003721	12254.1	6310.21	18197.9	-1.51323	-12.4778	9.86839e-36	7.67286e-34	Tm1
FBgn0027339	1370.86	604.846	2136.87	-1.79474	-12.3659	3.99496e-35	3.08298e-33	jim
FBgn0036288	440.806	107.999	773.612	-2.74939	-12.3221	6.89122e-35	5.23986e-33	CG10660
FBgn0261975	233.803	55.5916	412.014	-2.78516	-12.3101	7.98931e-35	6.03047e-33	CG42806
FBgn0000442	152.133	27.28	276.985	-3.18269	-12.2904	1.01957e-34	7.64012e-33	Pkg21D
FBgn0036298	478.783	187.497	770.069	-1.99992	-12.2891	1.03625e-34	7.70924e-33	nst
FBgn0259221	2075.57	894.237	3256.9	-1.83592	-12.1887	3.57145e-34	2.60087e-32	CG42321
FBgn0250757	213.701	49.5846	377.817	-2.8263	-12.1871	3.64243e-34	2.63401e-32	CG42235
FBgn0031998	146.731	29.0777	264.384	-3.04676	-12.1808	3.93582e-34	2.82641e-32	SLC5A11
FBgn0051721	594.559	219.012	970.105	-2.10247	-12.0184	2.84363e-33	1.99628e-31	Trim9
FBgn0260960	2060.04	979.595	3140.48	-1.66012	-12.018	2.85707e-33	1.99628e-31	Baldspot
FBgn0037548	208.952	57.9275	359.976	-2.55119	-11.9447	6.91895e-33	4.70716e-31	CG7900
FBgn0085405	600.657	231.942	969.372	-2.0226	-11.917	9.65144e-33	6.52324e-31	CG34376
FBgn0063649	227.44	44.2875	410.593	-3.056	-11.8783	1.53457e-32	1.03045e-30	CG6006
FBgn0020386	999.443	476.973	1521.91	-1.65296	-11.8447	2.29104e-32	1.52849e-30	Pdk1
FBgn0267339	93.3451	10.1525	176.538	-3.81875	-11.7725	5.40843e-32	3.58516e-30	p38c
FBgn0038828	819.671	267.146	1372.2	-2.30153	-11.731	8.83781e-32	5.78429e-30	CG17270
FBgn0024244	403.508	157.02	649.996	-2.01084	-11.6235	3.1301e-31	2.01045e-29	drm
FBgn0036752	438.906	177.674	700.137	-1.93925	-11.4021	4.08168e-30	2.52747e-28	Adgf-A
FBgn0035390	1220.71	531.449	1909.96	-1.81372	-11.3969	4.33233e-30	2.66671e-28	scramb2
FBgn0037818	91.074	10.3421	171.806	-3.76142	-11.3815	5.17065e-30	3.16389e-28	CG6465
FBgn0035375	1618.99	782.926	2455.06	-1.62731	-11.2612	2.03902e-29	1.19127e-27	pgant6
FBgn0027550	146.342	36.6854	255.999	-2.69501	-11.2564	2.15344e-29	1.25105e-27	CG6495
FBgn0011715	500.291	197.669	802.913	-1.97566	-10.9949	4.04397e-28	2.32326e-26	Snr1
FBgn0033942	311.796	109.816	513.776	-2.17118	-10.9849	4.5191e-28	2.58188e-26	Cpr51A
FBgn0266418	481.803	204.403	759.202	-1.85482	-10.978	4.87752e-28	2.77134e-26	wake
FBgn0004170	102.856	2.28489	203.427	-5.51466	-10.9717	5.22938e-28	2.95503e-26	sc
FBgn0038237	108.797	10.9058	206.689	-3.87038	-10.909	1.0437e-27	5.77161e-26	Pde6
FBgn0003390	107.45	18.3238	196.577	-3.21899	-10.8956	1.20997e-27	6.65549e-26	shf
FBgn0265185	3003.01	1671.04	4334.99	-1.36099	-10.7445	6.28931e-27	3.38738e-25	CG44250
FBgn0053514	233.639	53.0731	414.204	-2.81957	-10.7344	7.01738e-27	3.75994e-25	CG33514
FBgn0261238	475.43	226.321	724.538	-1.65026	-10.7076	9.37696e-27	4.9473e-25	Alh
FBgn0036411	1825.42	784.131	2866.7	-1.83482	-10.6811	1.24813e-26	6.51865e-25	Sox21a
FBgn0266430	92.8569	12.0892	173.625	-3.54331	-10.6634	1.51017e-26	7.80835e-25	CG45060
FBgn0036824	834.947	246.057	1423.84	-2.44447	-10.644	1.85991e-26	9.52146e-25	CG3902
FBgn0001332	723.894	342.814	1104.97	-1.65969	-10.5479	5.19211e-26	2.56898e-24
FBgn0033437	926.063	386.579	1465.55	-1.88242	-10.543	5.47002e-26	2.69359e-24	CG12926
FBgn0037130	115.903	28.7989	203.007	-2.69612	-10.4618	1.2931e-25	6.27792e-24	Syn1
FBgn0020493	478.786	226.232	731.339	-1.664	-10.459	1.33282e-25	6.4405e-24	Dad
FBgn0261445	1347.86	746.619	1949.1	-1.36784	-10.4562	1.37298e-25	6.60372e-24	sgl
FBgn0051431	333.912	84.6867	583.138	-2.6659	-10.4449	1.54639e-25	7.40336e-24	CG31431
FBgn0035229	380.211	161.343	599.079	-1.84972	-10.4007	2.46039e-25	1.16711e-23	pns
FBgn0033434	2479.13	1461.13	3497.13	-1.2468	-10.3976	2.54275e-25	1.20067e-23	CG1902
FBgn0042105	164.174	40.2241	288.124	-2.70422	-10.3828	2.97008e-25	1.39607e-23	CG18748
FBgn0029801	1133.91	594.637	1673.17	-1.47239	-10.3417	4.56517e-25	2.13613e-23	CG15771
FBgn0034417	1590.79	710.187	2471.39	-1.76392	-10.3389	4.69729e-25	2.18805e-23	CG15117
FBgn0029147	192.708	49.3194	336.096	-2.64682	-10.2921	7.6459e-25	3.52974e-23	NtR
FBgn0035879	1736.15	802.83	2669.47	-1.70088	-10.2781	8.84814e-25	4.04861e-23	GAPcenA
FBgn0038391	987.416	393.033	1581.8	-1.95838	-10.2712	9.50172e-25	4.32852e-23	GATAe
FBgn0035132	769.058	326.051	1212.06	-1.85176	-10.2544	1.13057e-24	5.12771e-23	mthl10
FBgn0263706	2767.26	1490.32	4044.2	-1.42146	-10.2539	1.13649e-24	5.13207e-23	CG43658
FBgn0039776	403.691	165.792	641.589	-1.91166	-10.2467	1.22492e-24	5.50736e-23	PH4alphaEFB
FBgn0262353	713.587	257.451	1169.72	-2.11933	-10.241	1.29942e-24	5.817e-23
FBgn0024277	2018.92	1071.89	2965.95	-1.44853	-10.2119	1.75445e-24	7.82015e-23	trio
FBgn0035904	1202.77	638.749	1766.78	-1.44834	-10.169	2.72812e-24	1.20049e-22	GstO3
FBgn0031926	217.772	1.04428	434.499	-6.87856	-10.1325	3.96199e-24	1.73606e-22	CG6739
FBgn0015040	1375.92	548.167	2203.67	-1.95794	-10.0891	6.17294e-24	2.65977e-22	Cyp9c1
FBgn0043364	592.173	290.425	893.922	-1.59362	-10.0819	6.64244e-24	2.85018e-22	cbt
FBgn0266441	110.123	28.9446	191.301	-2.5943	-10.03	1.12509e-23	4.76828e-22	CG45071
FBgn0034389	2023.92	1156.03	2891.82	-1.30732	-10.0261	1.17001e-23	4.93839e-22	Mctp
FBgn0014857	2367.15	1464.87	3269.43	-1.14788	-9.92261	3.31953e-23	1.37309e-21	His3.3B
FBgn0004858	438.126	221.238	655.014	-1.54208	-9.84296	7.35176e-23	2.99309e-21	elB
FBgn0261625	349.092	122.235	575.95	-2.15961	-9.73845	2.06676e-22	8.22016e-21	GLS
FBgn0033631	80.3251	13.2662	147.384	-3.21608	-9.65453	4.70291e-22	1.8352e-20	Sod3
FBgn0001142	171.398	35.9958	306.801	-2.88535	-9.60109	7.91046e-22	3.05232e-20	Gs1
FBgn0035388	331.805	155.988	507.621	-1.66652	-9.60016	7.98172e-22	3.06836e-20	CG2162
FBgn0036287	60.1833	5.44335	114.923	-3.89777	-9.58355	9.37642e-22	3.59117e-20	CG10663
FBgn0039349	1520.92	918.444	2123.4	-1.19645	-9.45222	3.31722e-21	1.25195e-19	Ssadh
FBgn0023094	736.515	381.978	1091.05	-1.49011	-9.44068	3.7036e-21	1.38764e-19	cyc
FBgn0033636	520.754	291.059	750.448	-1.34694	-9.38221	6.46045e-21	2.38953e-19	tou
FBgn0035124	80.2919	12.4309	148.153	-3.27265	-9.27292	1.81113e-20	6.57154e-19	ttm2
FBgn0032505	1000.66	4.0888	1997.22	-4.94503	-9.26994	1.86256e-20	6.73453e-19	CG16826
FBgn0036844	576.01	322.211	829.808	-1.34651	-9.26718	1.91136e-20	6.88688e-19	Mkp3
FBgn0010452	383.17	163.458	602.882	-1.82845	-9.16631	4.89498e-20	1.6873e-18	trn
FBgn0266918	2044.47	850.987	3237.96	-1.87396	-9.14883	5.7553e-20	1.97726e-18	CG32486
FBgn0263397	1074	593.206	1554.79	-1.36865	-9.05967	1.30848e-19	4.45097e-18	Ih
FBgn0040730	145.364	50.7749	239.954	-2.15576	-9.02703	1.76397e-19	5.94177e-18	CG15127
FBgn0034577	2212.73	1274.67	3150.78	-1.28755	-8.99443	2.3746e-19	7.94683e-18	cpa
FBgn0002578	147.131	43.3192	250.942	-2.40863	-8.98102	2.68257e-19	8.91975e-18	Kaz-m1
FBgn0037906	656.695	289.073	1024.32	-1.77697	-8.95507	3.39506e-19	1.12167e-17	PGRP-LB
FBgn0040308	679.211	401.533	956.89	-1.23531	-8.93197	4.18484e-19	1.36947e-17	Jafrac2
FBgn0039590	1002.72	535.146	1470.29	-1.43475	-8.9311	4.21788e-19	1.37593e-17	CG10011
FBgn0037513	977.656	109.451	1845.86	-3.5896	-8.92975	4.26967e-19	1.38845e-17	pyd3
FBgn0011659	422.464	225.124	619.804	-1.4365	-8.92898	4.29944e-19	1.39375e-17	Mlh1
FBgn0042103	74.4236	16.1718	132.675	-2.83161	-8.91916	4.69817e-19	1.51824e-17	CG18746
FBgn0052056	2936.85	1773.88	4099.82	-1.19419	-8.91059	5.07624e-19	1.63531e-17	scramb1
FBgn0034657	657.627	373.43	941.824	-1.31466	-8.87654	6.89747e-19	2.21512e-17	LBR
FBgn0085265	388.746	149.705	627.787	-1.99733	-8.8315	1.03283e-18	3.29644e-17	CG34236
FBgn0026718	1410.03	817.464	2002.6	-1.27483	-8.70166	3.27064e-18	1.0249e-16	fu12
FBgn0261244	601.36	311.174	891.546	-1.48993	-8.62893	6.19273e-18	1.90592e-16	inaE
FBgn0040260	214.044	90.3974	337.691	-1.84476	-8.57959	9.52144e-18	2.91305e-16	Ugt36Bc
FBgn0042178	1502.37	915.104	2089.65	-1.17648	-8.53032	1.45945e-17	4.45197e-16	CG32165
FBgn0040233	234.539	115.379	353.698	-1.57807	-8.50813	1.76768e-17	5.37633e-16	cana
FBgn0052813	366.125	190.022	542.227	-1.47898	-8.47124	2.42785e-17	7.36258e-16	CG32813
FBgn0033453	638.837	319.732	957.942	-1.54968	-8.44048	3.16033e-17	9.41813e-16	CG1667
FBgn0023549	49.1448	2.44324	95.8464	-4.30295	-8.42101	3.73254e-17	1.1028e-15	Mct1
FBgn0034974	53.6841	1.53178	105.836	-4.81815	-8.40493	4.28105e-17	1.25768e-15	CG16786
FBgn0259233	51.9049	2.26602	101.544	-4.45165	-8.40337	4.3386e-17	1.27098e-15	CG42331
FBgn0038400	2342.51	1455.48	3229.54	-1.13586	-8.37209	5.66067e-17	1.65359e-15	CG5903
FBgn0031453	9047.51	5542.8	12552.2	-1.16415	-8.3449	7.12769e-17	2.07627e-15	Bacc
FBgn0052027	59.7648	1.16465	118.365	-5.10327	-8.31774	8.96566e-17	2.59703e-15
FBgn0037623	171.054	69.4155	272.693	-1.90224	-8.30465	1.00114e-16	2.89184e-15	CG9801
FBgn0031747	392.826	182.636	603.016	-1.67853	-8.30142	1.02872e-16	2.96322e-15	CG9021
FBgn0026593	184.558	85.2825	283.834	-1.68546	-8.25627	1.50291e-16	4.29325e-15	CG5707
FBgn0038498	53.557	6.70291	100.411	-3.42577	-8.251	1.57077e-16	4.47476e-15	beat-IIa
FBgn0030218	130.562	43.5279	217.595	-2.1985	-8.24468	1.65604e-16	4.70471e-15	CG1628
FBgn0263046	55.5446	1.5887	109.501	-4.7702	-8.23131	1.85175e-16	5.24629e-15	CG43341
FBgn0003076	515.023	280.575	749.47	-1.39179	-8.20001	2.40358e-16	6.77259e-15	Pgm
FBgn0034897	257.341	124.563	390.12	-1.60659	-8.1855	2.71171e-16	7.62004e-15	Sesn
FBgn0036661	2809.58	1835.06	3784.09	-1.03314	-8.16199	3.29536e-16	9.23505e-15	CG9705
FBgn0004647	1974.52	1249.4	2699.63	-1.09759	-8.1274	4.38602e-16	1.21924e-14	N
FBgn0053511	61.7005	14.4312	108.97	-2.6957	-8.1255	4.45506e-16	1.23512e-14
FBgn0261461	637.901	392.767	883.034	-1.15182	-8.09003	5.9651e-16	1.64933e-14	RhoGAP18B
FBgn0085223	221.978	108.822	335.134	-1.58075	-8.07259	6.88234e-16	1.89787e-14	CG34194
FBgn0033426	312.749	120.102	505.396	-1.98403	-8.0701	7.02392e-16	1.93177e-14	CG1814
FBgn0266429	190.816	9.25358	372.377	-4.12064	-7.97862	1.47981e-15	3.99548e-14	AstA-R1
FBgn0039086	169.384	68.0228	270.745	-1.91641	-7.95099	1.85032e-15	4.96992e-14	CG16732
FBgn0039419	561.553	315.65	807.457	-1.32808	-7.94547	1.93463e-15	5.16952e-14	CG12290
FBgn0035625	2331.67	1287.96	3375.39	-1.36205	-7.86973	3.55405e-15	9.35176e-14	Blimp-1
FBgn0261928	54.9294	8.84848	101.01	-3.13112	-7.84891	4.19674e-15	1.09828e-13	CG42795
FBgn0013263	2450.75	1582.45	3319.04	-1.05578	-7.80182	6.10227e-15	1.58154e-13	Trl
FBgn0010053	248.865	136.392	361.338	-1.37777	-7.79448	6.46735e-15	1.67197e-13	Jheh1
FBgn0054010	139.873	49.1422	230.604	-2.11575	-7.78389	7.03296e-15	1.80915e-13	CG34010
FBgn0034564	784.612	504.741	1064.48	-1.06257	-7.7734	7.64077e-15	1.95577e-13	CG9344
FBgn0031816	289.386	141.284	437.487	-1.58825	-7.76334	8.27241e-15	2.11222e-13	CG16947
FBgn0016078	318.257	174.8	461.714	-1.36953	-7.7213	1.15153e-14	2.91863e-13	wun
FBgn0010768	65.4219	19.292	111.552	-2.3695	-7.70271	1.33206e-14	3.35972e-13	sqz
FBgn0262617	1383.82	861.97	1905.67	-1.12709	-7.68011	1.58954e-14	3.98968e-13	CG43143
FBgn0002932	1181.01	661.401	1700.63	-1.3363	-7.6506	2.00042e-14	4.96075e-13	neur
FBgn0000139	1862.4	1223.16	2501.65	-1.01992	-7.63597	2.24129e-14	5.53155e-13	ash2
FBgn0002564	40.5861	1.68361	79.4886	-4.39437	-7.62863	2.37263e-14	5.82788e-13	Lsp1gamma
FBgn0051363	2710.64	1752.82	3668.45	-1.05181	-7.5724	3.664e-14	8.91516e-13	Jupiter
FBgn0016032	290.314	152.711	427.917	-1.44764	-7.56358	3.92109e-14	9.47384e-13	lbm
FBgn0035719	110.87	44.3055	177.434	-1.92147	-7.56287	3.94281e-14	9.50409e-13	tow
FBgn0264707	595.315	371.563	819.066	-1.12445	-7.5512	4.31273e-14	1.03476e-12	RhoGEF3
FBgn0003463	120.243	42.8053	197.681	-2.10078	-7.54785	4.42486e-14	1.0592e-12	sog
FBgn0040729	139.994	57.7376	222.251	-1.85735	-7.51263	5.79526e-14	1.38085e-12	CG15126
FBgn0052495	498.779	278.184	719.374	-1.34011	-7.47284	7.84821e-14	1.85717e-12	GSS
FBgn0034467	49.8392	0.94945	98.729	-4.94667	-7.38546	1.51927e-13	3.53845e-12	CG15128
FBgn0013725	34.2277	1.9368	66.5186	-4.05467	-7.36339	1.79293e-13	4.16644e-12	phyl
FBgn0050015	1123.37	713.816	1532.92	-1.0857	-7.36132	1.82105e-13	4.21285e-12	CG30015
FBgn0262699	147.381	72.9657	221.796	-1.55547	-7.35231	1.94816e-13	4.49686e-12	rap
FBgn0030904	55.4414	3.32925	107.553	-3.88936	-7.26563	3.71302e-13	8.38349e-12	upd2
FBgn0027343	116.245	44.1543	188.336	-1.98007	-7.25468	4.02614e-13	9.07066e-12	fz3
FBgn0086367	33.8319	1.86084	65.8029	-4.00803	-7.19488	6.25177e-13	1.39934e-11	t
FBgn0020307	124.082	55.0216	193.143	-1.74126	-7.18955	6.50062e-13	1.4519e-11	dve
FBgn0002609	2814.83	1718.6	3911.06	-1.16582	-7.16983	7.50923e-13	1.66321e-11	E(spl)m3-HLH
FBgn0085397	35.127	1.68361	68.5703	-4.16361	-7.16979	7.51109e-13	1.66321e-11	Fili
FBgn0025625	86.7178	33.7676	139.668	-1.94361	-7.16657	7.68985e-13	1.69916e-11	Sik2
FBgn0264501	165.302	85.3461	245.258	-1.47784	-7.13866	9.42474e-13	2.06924e-11
FBgn0039611	37.4712	6.50666	68.4357	-2.97714	-7.08517	1.38876e-12	3.02978e-11	CG14528
FBgn0034083	561.381	337.289	785.472	-1.19389	-7.06087	1.65459e-12	3.60213e-11	lbk
FBgn0010504	287.379	135.647	439.112	-1.6289	-7.04481	1.85717e-12	4.0262e-11	kermit
FBgn0030882	482.369	274.203	690.536	-1.29995	-7.00345	2.49734e-12	5.3802e-11	GSS
FBgn0010228	1501.26	874.907	2127.61	-1.25424	-7.00193	2.52457e-12	5.42757e-11	HmgZ
FBgn0259791	344.091	178.939	509.243	-1.46765	-6.9908	2.73322e-12	5.86395e-11	bora
FBgn0019643	147.632	65.5159	229.748	-1.72906	-6.96618	3.25666e-12	6.92945e-11	Dat
FBgn0013469	1235.04	747.29	1722.8	-1.18207	-6.8962	5.34122e-12	1.11358e-10	klu
FBgn0024288	1125.2	676.42	1573.98	-1.19243	-6.83493	8.20461e-12	1.68676e-10	Sox100B
FBgn0028582	505.23	334.036	676.424	-1.00212	-6.83393	8.26205e-12	1.6952e-10	lqf
FBgn0029766	660.317	382.16	938.475	-1.26488	-6.81652	9.32723e-12	1.89868e-10	CG15784
FBgn0042104	350.304	143.141	557.468	-1.85979	-6.79145	1.11012e-11	2.24215e-10	CG18747
FBgn0034706	79.5171	24.7291	134.305	-2.24643	-6.76799	1.30581e-11	2.61694e-10	CG11275
FBgn0000008	251.167	115.386	386.947	-1.67279	-6.73349	1.65636e-11	3.30027e-10	a
FBgn0259682	1677.58	1061.68	2293.49	-1.09214	-6.73163	1.67769e-11	3.33634e-10	Jabba
FBgn0027930	130.166	61.5985	198.734	-1.61713	-6.71145	1.92701e-11	3.81748e-10	MP1
FBgn0267408	136.358	61.0544	211.661	-1.70702	-6.68945	2.24016e-11	4.41247e-10	AOX1
FBgn0262737	755.938	491.362	1020.51	-1.03689	-6.65594	2.815e-11	5.4821e-10	mub
FBgn0035583	279.384	156.737	402.031	-1.32103	-6.64652	3.00107e-11	5.78994e-10	CG13704
FBgn0267794	40.9667	10.6714	71.262	-2.47553	-6.62402	3.49568e-11	6.70665e-10
FBgn0261703	137.983	65.7063	210.26	-1.60876	-6.61576	3.69641e-11	7.06555e-10	gce
FBgn0261636	27.7031	3.25329	52.1529	-3.28356	-6.58817	4.45266e-11	8.44862e-10
FBgn0011592	1054.24	677.676	1430.81	-1.05879	-6.55795	5.4551e-11	1.0294e-09	fra
FBgn0266064	501.764	322.142	681.386	-1.05996	-6.55241	5.6617e-11	1.06644e-09	GlyS
FBgn0085421	1077.38	642.033	1512.73	-1.20818	-6.53263	6.46262e-11	1.21069e-09	Epac
FBgn0015801	49.3948	11.2981	87.4915	-2.59807	-6.53199	6.4903e-11	1.21367e-09	Reg-5
FBgn0265512	1136.26	629.313	1643.21	-1.34417	-6.52376	6.85662e-11	1.27755e-09	mlt
FBgn0003016	836.718	491.277	1182.16	-1.23645	-6.46878	9.87984e-11	1.81793e-09	osp
FBgn0030058	40.0693	0.677236	79.4614	-4.86211	-6.4529	1.09729e-10	2.0119e-09	CG11294
FBgn0031948	151.677	81.4784	221.876	-1.40496	-6.45207	1.1033e-10	2.01934e-09	CG7149
FBgn0265740	24.4933	0	48.9866	-4.57694	-6.4397	1.19707e-10	2.17938e-09
FBgn0036474	38.8818	9.24107	68.5225	-2.5611	-6.4338	1.24452e-10	2.26179e-09	Or71a
FBgn0028341	1406.01	924.146	1887.88	-1.01402	-6.42819	1.29133e-10	2.33864e-09	Ptpmeg2
FBgn0017448	42.6646	11.6587	73.6705	-2.39938	-6.40017	1.552e-10	2.79603e-09	CG2187
FBgn0030893	440.434	267.166	613.701	-1.17064	-6.33057	2.44263e-10	4.33262e-09	RhoGAP16F
FBgn0062412	45.2895	11.1019	79.4771	-2.5031	-6.30312	2.9171e-10	5.13022e-09	Ctr1B
FBgn0025739	227.343	130.608	324.078	-1.27456	-6.28463	3.28634e-10	5.74055e-09	pon
FBgn0053207	178.913	98.042	259.784	-1.36517	-6.27175	3.57007e-10	6.20471e-09	pxb
FBgn0038516	82.1233	25.2107	139.036	-2.23212	-6.26299	3.77667e-10	6.55277e-09	P5cr-2
FBgn0050090	86.1252	36.3693	135.881	-1.78929	-6.23382	4.55191e-10	7.85831e-09	CG30090
FBgn0259992	116.506	58.8195	174.192	-1.49936	-6.2332	4.57003e-10	7.87645e-09	CG42489
FBgn0028683	274.827	169.09	380.564	-1.14719	-6.22797	4.7251e-10	8.11666e-09	spt4
FBgn0031814	272.72	171.755	373.685	-1.10032	-6.22669	4.76389e-10	8.16971e-09	retm
FBgn0038679	185.451	108.702	262.2	-1.23462	-6.12598	9.01268e-10	1.52039e-08	CG6040
FBgn0027580	1410.57	911.455	1909.69	-1.04567	-6.112	9.83876e-10	1.65705e-08	PCB
FBgn0034972	33.1113	0.696184	65.5264	-4.52743	-6.06839	1.29196e-09	2.15835e-08	CG10339
FBgn0037659	523.159	322.428	723.89	-1.137	-6.04494	1.49467e-09	2.48894e-08	Kdm2
FBgn0051320	236.428	141.957	330.9	-1.19207	-6.03519	1.58775e-09	2.63969e-08	HEATR2
FBgn0041629	24.7173	0.930418	48.5042	-3.98936	-5.98435	2.17259e-09	3.58322e-08	Hexo2
FBgn0051345	31.1032	4.5318	57.6746	-2.97417	-5.97825	2.25548e-09	3.71399e-08	CG31345
FBgn0040364	171.335	93.1374	249.532	-1.36872	-5.94731	2.72581e-09	4.45301e-08	CG11378
FBgn0032448	29.9615	0.291163	59.6319	-4.57886	-5.9126	3.36748e-09	5.46673e-08	CG5781
FBgn0267026	54.8567	20.3997	89.3137	-1.9561	-5.8659	4.46707e-09	7.14717e-08
FBgn0067102	554.233	351.295	757.17	-1.08164	-5.79448	6.85338e-09	1.08035e-07	GlcT-1
FBgn0050360	77.3748	26.2542	128.496	-2.08284	-5.76809	8.01726e-09	1.25807e-07	Mal-A6
FBgn0053109	365.66	1.45581	729.864	-2.23082	-5.75663	8.58116e-09	1.34045e-07	CG33109
FBgn0036485	135.769	77.3203	194.217	-1.2806	-5.74848	9.00473e-09	1.40238e-07	FucTA
FBgn0002633	221.519	103.898	339.14	-1.61512	-5.74492	9.19636e-09	1.42792e-07	E(spl)m7-HLH
FBgn0031176	297.604	2.38623	592.822	-2.58052	-5.74161	9.3778e-09	1.44956e-07	CG1678
FBgn0086708	248.484	126.07	370.898	-1.48423	-5.73174	9.94054e-09	1.53426e-07	stv
FBgn0039532	515.389	329.524	701.255	-1.0649	-5.66537	1.46708e-08	2.2245e-07	Mtl
FBgn0050371	27.3037	4.03187	50.5756	-2.88479	-5.65525	1.55619e-08	2.34928e-07	CG30371
FBgn0020224	5452.38	3582.74	7322.01	-1.00911	-5.63996	1.7009e-08	2.55283e-07	Cbl
FBgn0260027	251.154	159.344	342.963	-1.07561	-5.58226	2.37414e-08	3.51229e-07	CG42495
FBgn0035131	87.5898	36.7801	138.4	-1.77265	-5.55664	2.75021e-08	4.01127e-07	mthl9
FBgn0037750	78.262	35.6732	120.851	-1.64668	-5.55098	2.84067e-08	4.13156e-07	Whamy
FBgn0265186	277.455	154.432	400.479	-1.32434	-5.55024	2.85282e-08	4.1434e-07	CG44251
FBgn0027341	26.5862	5.62057	47.5519	-2.55702	-5.49807	3.83969e-08	5.51475e-07	Gfat1
FBgn0038440	76.3701	2.51921	150.221	-3.23003	-5.47286	4.42839e-08	6.29038e-07	Gr89a
FBgn0265191	52.0392	21.6784	82.4001	-1.77706	-5.4523	4.97233e-08	7.01485e-07	Glycogenin
FBgn0003090	80.5831	32.3432	128.823	-1.82829	-5.4422	5.26258e-08	7.3988e-07	pk
FBgn0050339	40.021	11.2729	68.7691	-2.26798	-5.37535	7.64333e-08	1.06094e-06	CG30339
FBgn0032381	48.9823	0.291163	97.6734	-3.53325	-5.35668	8.47652e-08	1.1703e-06	Mal-B1
FBgn0035656	607.854	330.665	885.043	-1.35829	-5.35521	8.54572e-08	1.17828e-06	CG10479
FBgn0265351	70.599	34.6724	106.525	-1.53208	-5.33281	9.67045e-08	1.32982e-06	nac
FBgn0003015	11.965	0	23.93	-3.57733	-5.31405	1.07216e-07	1.4685e-06	osk
FBgn0262366	24.48	5.82942	43.1306	-2.43496	-5.31085	1.09117e-07	1.49256e-06	CG43064
FBgn0031805	19.4658	0.348092	38.5835	-3.98693	-5.29601	1.18363e-07	1.6169e-06	CG9505
FBgn0038595	54.7801	19.1404	90.4197	-2.00419	-5.29448	1.19354e-07	1.62399e-06	CG7142
FBgn0038509	20.1501	0.696184	39.604	-3.8591	-5.26807	1.37869e-07	1.8661e-06	CG14332
FBgn0033705	17.1874	1.24061	33.1342	-3.28815	-5.24801	1.53753e-07	2.06221e-06	CG13168
FBgn0033982	94.516	53.8762	135.156	-1.26815	-5.16092	2.45745e-07	3.22084e-06	Cyp317a1
FBgn0028516	17.3182	2.51912	32.1173	-2.80342	-5.13432	2.83167e-07	3.69725e-06	ZnT35C
FBgn0003997	152.292	86.0732	218.512	-1.28573	-5.1337	2.841e-07	3.70476e-06	hid
FBgn0085241	97.1119	1.80391	192.42	-2.77133	-5.13133	2.87706e-07	3.74706e-06	CG34212
FBgn0051106	74.6623	24.8998	124.425	-2.04203	-5.1136	3.16073e-07	4.08221e-06	CG31106
FBgn0082585	78.4833	43.173	113.794	-1.3363	-5.10772	3.26073e-07	4.19393e-06	sprt
FBgn0033876	35.8189	12.3046	59.3331	-2.00884	-5.09387	3.50833e-07	4.49562e-06	Syngr
FBgn0030510	98.5301	56.2812	140.779	-1.26209	-5.0611	4.16855e-07	5.29569e-06	CG12177
FBgn0038484	131.745	22.2927	241.198	-2.63406	-5.04544	4.52487e-07	5.72726e-06	CG5246
FBgn0032683	61.3707	27.058	95.6834	-1.68153	-5.01585	5.28004e-07	6.63437e-06	kon
FBgn0265299	17.4733	0.291163	34.6555	-3.67374	-4.98643	6.15055e-07	7.66299e-06
FBgn0262028	168.585	103.221	233.949	-1.13574	-4.97975	6.3668e-07	7.92288e-06
FBgn0052091	566.346	371.863	760.828	-1.00204	-4.96104	7.01178e-07	8.71501e-06	CG32091
FBgn0039640	24.1421	6.72186	41.5623	-2.2223	-4.92038	8.63781e-07	1.06338e-05	CG14516
FBgn0035316	15.3752	0.329144	30.4212	-3.62892	-4.91737	8.77138e-07	1.07725e-05	CG15878
FBgn0022702	46.9393	15.9313	77.9472	-1.9965	-4.90901	9.15366e-07	1.12021e-05	Cht2
FBgn0015010	134.49	21.2226	247.758	-2.63477	-4.90081	9.54439e-07	1.1639e-05	Ag5r
FBgn0263762	27.3625	6.70291	48.0222	-2.33042	-4.89187	9.9881e-07	1.21657e-05	CG43679
FBgn0264328	46.2631	19.7922	72.7341	-1.71667	-4.89025	1.0071e-06	1.22379e-05
FBgn0015522	185.254	107.284	263.223	-1.2354	-4.87511	1.0875e-06	1.31531e-05	olf186-M
FBgn0050502	55.0212	23.4571	86.5852	-1.72315	-4.8639	1.15097e-06	1.38559e-05	fa2h
FBgn0046885	9.47827	0	18.9565	-3.16178	-4.84251	1.28211e-06	1.53452e-05	Gr98d
FBgn0263002	21.6618	3.44962	39.8739	-2.63858	-4.83675	1.3198e-06	1.57055e-05
FBgn0261801	171.927	101.961	241.892	-1.19686	-4.80964	1.51206e-06	1.77886e-05	CG42747
FBgn0000591	9.05197	0	18.1039	-3.13853	-4.80701	1.53207e-06	1.79831e-05	E(spl)m8-HLH
FBgn0050154	110.054	61.997	158.112	-1.27755	-4.80512	1.54659e-06	1.81125e-05	CG30154
FBgn0030309	134.237	82.7702	185.704	-1.11634	-4.78737	1.68982e-06	1.96562e-05	CG1572
FBgn0040398	15.1126	2.03171	28.1935	-2.77002	-4.75815	1.95372e-06	2.25233e-05	CG14629
FBgn0037697	31.9477	11.545	52.3505	-1.92148	-4.71083	2.46708e-06	2.79738e-05	GstZ2
FBgn0053510	19.4371	4.49398	34.3801	-2.35895	-4.7079	2.50285e-06	2.83483e-05	CG33510
FBgn0021776	508.628	299.183	718.073	-1.20403	-4.70163	2.58098e-06	2.91693e-05	mira
FBgn0051163	43.9284	18.3239	69.5329	-1.73847	-4.69878	2.61725e-06	2.95469e-05	SKIP
FBgn0030911	102.059	58.6294	145.489	-1.25365	-4.68646	2.77976e-06	3.12791e-05
FBgn0039872	47.9942	21.1908	74.7977	-1.65922	-4.68495	2.80027e-06	3.14414e-05	salt
FBgn0010109	89.7821	46.4254	133.139	-1.43273	-4.68156	2.84707e-06	3.18631e-05	dpn
FBgn0267485	113.67	63.7814	163.558	-1.28311	-4.64011	3.48226e-06	3.84723e-05
FBgn0034224	8.58252	0	17.165	-2.98023	-4.63456	3.577e-06	3.94347e-05	insb
FBgn0053200	13.3109	0.968398	25.6533	-3.0656	-4.62955	3.66453e-06	4.03398e-05	VepD
FBgn0050359	13.5799	0.987347	26.1725	-3.06344	-4.62848	3.68363e-06	4.04808e-05	Mal-A5
FBgn0264979	22.1999	6.27234	38.1275	-2.17144	-4.60445	4.13563e-06	4.52077e-05	CG4267
FBgn0026616	44.3316	19.6907	68.9725	-1.65544	-4.6005	4.21472e-06	4.60237e-05	alpha-Man-IIb
FBgn0265001	14.8493	2.30392	27.3948	-2.62498	-4.59183	4.3938e-06	4.77774e-05	ppk18
FBgn0086368	57.1133	28.7608	85.4658	-1.46389	-4.5765	4.72817e-06	5.13054e-05	tw
FBgn0262741	127.387	82.2829	172.491	-1.0288	-4.56564	4.97972e-06	5.38091e-05
FBgn0035084	94.3282	57.7179	130.938	-1.13675	-4.52652	5.99629e-06	6.41901e-05	CG15861
FBgn0033422	16.0748	2.86721	29.2825	-2.50671	-4.52244	6.11295e-06	6.53712e-05	Or45b
FBgn0267656	29.139	11.0829	47.1951	-1.83479	-4.51985	6.18828e-06	6.61085e-05
FBgn0023540	54.2518	28.0648	80.4388	-1.41632	-4.5136	6.37355e-06	6.79473e-05	CG3630
FBgn0024510	133.676	84.9415	182.411	-1.06172	-4.50499	6.63746e-06	7.04702e-05	dlt
FBgn0264987	26.176	5.01938	47.3326	-2.41955	-4.48449	7.30896e-06	7.69674e-05
FBgn0033065	16.6773	3.91157	29.443	-2.31151	-4.48246	7.37863e-06	7.76095e-05	Cyp6w1
FBgn0040350	34.6538	10.5829	58.7248	-2.06203	-4.47257	7.72859e-06	8.08103e-05	CG3690
FBgn0040551	68.1974	36.9577	99.4371	-1.3362	-4.41809	9.95792e-06	0.000102158	CG11686
FBgn0028583	7.65931	0	15.3186	-2.77617	-4.39829	1.09107e-05	0.000111161	lcs
FBgn0038926	53.7047	28.204	79.2055	-1.39084	-4.38949	1.13616e-05	0.000115526	CG13409
FBgn0034261	102.237	63.2942	141.18	-1.11295	-4.36186	1.28959e-05	0.000129598	HPS4
FBgn0039107	35.5733	15.4248	55.7219	-1.65153	-4.3571	1.31798e-05	0.000131987	CG10300
FBgn0263507	36.9969	17.2159	56.7778	-1.57069	-4.33314	1.46996e-05	0.000146022
FBgn0046689	46.0505	20.2038	71.8972	-1.63978	-4.30272	1.68714e-05	0.000165215	Takl1
FBgn0032665	95.696	54.63	136.762	-1.24276	-4.27064	1.94917e-05	0.000188377	CG15152
FBgn0024179	177.583	112.727	242.439	-1.05365	-4.26496	1.99935e-05	0.000192867	wit
FBgn0000463	5209.3	2646.29	7772.31	-1.43131	-4.25236	2.1153e-05	0.000203482	Dl
FBgn0034725	12.3125	1.64563	22.9793	-2.5915	-4.24936	2.14384e-05	0.000205463	CG6044
FBgn0035078	47.303	24.3369	70.2692	-1.40664	-4.23913	2.24391e-05	0.000213864	Tpc2
FBgn0266311	45.0892	23.2101	66.9682	-1.40592	-4.22767	2.36128e-05	0.00022443
FBgn0035545	6.16589	0	12.3318	-2.63567	-4.19042	2.78437e-05	0.000261518	CG12607
FBgn0035431	75.1217	43.1166	107.127	-1.22797	-4.16819	3.07028e-05	0.000286291	CG14968
FBgn0050385	64.867	38.1914	91.5425	-1.19471	-4.15705	3.22382e-05	0.000299259	CG30385
FBgn0266455	27.2757	0.329144	54.2223	-2.2164	-4.13863	3.4939e-05	0.000322305	CG45080
FBgn0263442	31.6079	13.3803	49.8356	-1.66895	-4.09737	4.17876e-05	0.000380393
FBgn0052485	109.495	69.1814	149.808	-1.06265	-4.08634	4.38226e-05	0.000396821	CG32485
FBgn0050377	37.4266	17.8995	56.9537	-1.50898	-4.08076	4.48881e-05	0.00040505	CG30377
FBgn0037475	11.6848	1.49379	21.8757	-2.51952	-4.07851	4.5326e-05	0.000408646	Fer1
FBgn0065108	5.88417	0	11.7683	-2.52854	-4.0668	4.76635e-05	0.000428226	ppk16
FBgn0000137	10.1657	0.930418	19.401	-2.68982	-4.0651	4.80118e-05	0.00043098	ase
FBgn0029935	52.508	29.5708	75.4452	-1.26762	-4.043	5.2771e-05	0.000470197	CG4615
FBgn0027601	51.195	29.2291	73.1609	-1.23462	-3.95441	7.67246e-05	0.000661725	pdgy
FBgn0003515	40.7713	19.0706	62.4719	-1.51148	-3.87001	0.000108829	0.000914219	st
FBgn0031925	5.2193	0	10.4386	-2.37229	-3.86885	0.000109349	0.000917839	Cyp4d21
FBgn0002732	3144.69	1468.22	4821.16	-1.52133	-3.85672	0.000114918	0.00095991	E(spl)malpha-BFM
FBgn0035300	21.5818	8.34846	34.8152	-1.74097	-3.85327	0.000116549	0.000970396	CG1139
FBgn0039015	56.4728	31.2868	81.6588	-1.27579	-3.83351	0.00012633	0.00105014	Takl2
FBgn0015400	9.1944	0.94945	17.4394	-2.5237	-3.82647	0.000129993	0.0010754	kek2
FBgn0038072	15.425	3.81675	27.0333	-2.09783	-3.826	0.000130245	0.00107663	CG6225
FBgn0053319	64.8468	38.6852	91.0085	-1.154	-3.81703	0.000135065	0.00111469
FBgn0031279	9.49035	1.29754	17.6832	-2.39342	-3.79157	0.000149696	0.00122566	CG3544
FBgn0033047	31.5715	14.1207	49.0223	-1.56852	-3.79172	0.00014961	0.00122566	CG7882
FBgn0086062	13.6835	2.70886	24.6581	-2.213	-3.77784	0.000158196	0.0012871
FBgn0083035	4.85389	0	9.70777	-2.30177	-3.77227	0.000161768	0.00131306
FBgn0029603	11.2472	1.93688	20.5576	-2.26921	-3.7621	0.000168494	0.00136338	CG14053
FBgn0262985	20.3496	7.5385	33.1606	-1.76361	-3.7604	0.00016964	0.00137158	CG43293
FBgn0053099	19.9158	7.39909	32.4325	-1.76208	-3.75092	0.000176186	0.00142117	CG33099
FBgn0086704	52.353	31.1281	73.5779	-1.15596	-3.74497	0.000180416	0.00145076	stops
FBgn0051617	19.5024	7.10802	31.8969	-1.7875	-3.7385	0.000185125	0.00148632	His1:CG31617
FBgn0040262	59.7891	37.2106	82.3677	-1.07761	-3.72073	0.000198644	0.00159021	Ugt36Ba
FBgn0020762	106.618	65.105	148.132	-1.10453	-3.71648	0.000202021	0.00161445	Atet
FBgn0264352	4.83011	0	9.66022	-2.24422	-3.71162	0.00020594	0.00163943
FBgn0031012	30.1988	14.7982	45.5993	-1.44312	-3.69443	0.000220383	0.00173371	CG8051
FBgn0264745	24.1927	10.7852	37.6003	-1.56942	-3.68298	0.000230525	0.00179778
FBgn0265345	25.681	11.9878	39.3742	-1.50932	-3.67765	0.000235395	0.00183162
FBgn0038257	70.4893	38.7174	102.261	-1.27049	-3.66324	0.00024905	0.00192196	smp-30
FBgn0041712	16.5711	3.75965	29.3825	-2.08383	-3.65537	0.000256812	0.0019789	yellow-d
FBgn0039873	29.5905	12.8043	46.3766	-1.58437	-3.64756	0.000264741	0.00203244	Smvt
FBgn0036622	31.3949	15.0515	47.7382	-1.46781	-3.60221	0.00031552	0.00237121	CG4753
FBgn0043854	10.1569	1.51274	18.801	-2.2403	-3.59667	0.000322314	0.00241525	slam
FBgn0027934	11.0789	2.20901	19.9488	-2.13353	-3.59378	0.00032591	0.00244043
FBgn0039324	21.1775	9.20308	33.1518	-1.57074	-3.54021	0.000399805	0.00294262	CG10553
FBgn0033983	24.1832	10.5005	37.8658	-1.57461	-3.53602	0.000406201	0.00298121	ADPS
FBgn0266227	14.3997	4.58881	24.2106	-1.86232	-3.51875	0.000433581	0.00315779
FBgn0040609	156.512	101.226	211.799	-1.00937	-3.50072	0.000464012	0.00335783	CG3348
FBgn0002632	13.2585	2.96221	23.5548	-2.05099	-3.49766	0.000469356	0.00339176	E(spl)m6-BFM
FBgn0053258	69.4155	35.5334	103.298	-1.35948	-3.47983	0.000501737	0.0035981	CG33258
FBgn0031141	4.60048	0	9.20096	-2.0196	-3.46647	0.000527346	0.00377129	CG1304
FBgn0065048	18.0373	7.43699	28.6377	-1.62126	-3.46622	0.000527834	0.00377217
FBgn0008636	4.09213	0	8.18427	-2.06072	-3.46445	0.000531318	0.00379245	hbn
FBgn0267278	14.661	4.41794	24.9041	-1.8654	-3.45503	0.000550237	0.00391604
FBgn0263653	11.8317	3.32925	20.3341	-1.92467	-3.44486	0.000571351	0.00404681
FBgn0069354	28.4707	14.0639	42.8775	-1.40789	-3.42216	0.000621259	0.00436443	Porin2
FBgn0033985	20.9951	9.19648	32.7937	-1.55356	-3.4201	0.000625989	0.00439169	CG10257
FBgn0052182	42.0919	25.1403	59.0434	-1.13836	-3.4107	0.000647965	0.00452438	CG32182
FBgn0000592	44.5563	5.20928	83.9033	-2.01507	-3.41044	0.000648592	0.0045257	Est-6
FBgn0037387	50.6676	21.2793	80.0559	-1.58602	-3.40854	0.000653118	0.00454808	CG1213
FBgn0031517	56.8994	33.8692	79.9297	-1.13998	-3.3937	0.000689548	0.00476964	CG15406
FBgn0037956	70.5216	45.622	95.4212	-1.00418	-3.37365	0.000741789	0.00509014	CG6959
FBgn0069056	49.9725	31.0332	68.9117	-1.06582	-3.37279	0.000744117	0.00509935	CG33226
FBgn0266626	23.81	10.8107	36.8093	-1.4928	-3.36979	0.000752265	0.00514836
FBgn0039225	8.77987	1.56967	15.9901	-2.088	-3.35957	0.000780652	0.00533558	Ets96B
FBgn0038541	38.9286	16.0328	61.8244	-1.60054	-3.3518	0.000802887	0.00545868	TyrRII
FBgn0085412	43.5453	25.0393	62.0514	-1.19432	-3.35103	0.000805114	0.00547022	CG34383
FBgn0040967	7.11553	0.930418	13.3006	-2.1936	-3.33964	0.000838864	0.00566603	CG18666
FBgn0261575	30.303	9.48781	51.1181	-1.80603	-3.33884	0.000841279	0.00567493	tobi
FBgn0065047	20.5169	9.20308	31.8306	-1.50451	-3.33825	0.000843085	0.00568031
FBgn0039520	12.9784	3.75965	22.197	-1.85438	-3.32801	0.000874681	0.00586581	Gr98a
FBgn0053813	20.0964	8.36766	31.8251	-1.58464	-3.31128	0.000928697	0.00617996	His1:CG31617
FBgn0024250	15.5273	5.6396	25.415	-1.69947	-3.30563	0.000947619	0.00628162	brk
FBgn0033135	25.8406	11.6462	40.035	-1.4878	-3.29664	0.000978494	0.00645319	Tsp42En
FBgn0039749	7.05112	1.02533	13.0769	-2.12373	-3.26336	0.001101	0.00717416	CG11498
FBgn0038449	7.17751	0.911469	13.4436	-2.13316	-3.25134	0.00114862	0.00744692	CG17562
FBgn0030912	44.7818	25.748	63.8157	-1.1772	-3.25114	0.00114945	0.00744766	CG6023
FBgn0034500	41.8757	24.558	59.1935	-1.16395	-3.24138	0.00118952	0.00767484	CG11200
FBgn0001983	15.6574	5.92433	25.3906	-1.65874	-3.24107	0.00119082	0.00767723	wor
FBgn0263620	16.9232	6.43713	27.4093	-1.64053	-3.24064	0.00119264	0.00768414
FBgn0027109	31182.4	4975.18	57389.7	-1.89654	-3.20628	0.00134463	0.00852536	NPF
FBgn0036986	7.16806	1.04428	13.2918	-2.06856	-3.19048	0.00142035	0.00893422	CG5282
FBgn0263499	3.55397	0	7.10794	-1.84422	-3.18774	0.00143387	0.00901379
FBgn0262608	61.2759	35.7739	86.7779	-1.15226	-3.18678	0.00143865	0.00903281	CG43134
FBgn0035933	23.9618	9.37387	38.5496	-1.60657	-3.17269	0.00151033	0.00941999	CG13309
FBgn0085386	6.29479	0.696184	11.8934	-2.14272	-3.16091	0.00157277	0.00977402	CG34357
FBgn0035477	18.6544	7.68382	29.6249	-1.57322	-3.14023	0.00168816	0.0104098	CG14982
FBgn0061356	27.3083	14.45	40.1666	-1.28374	-3.11357	0.00184838	0.0112834	CG18003
FBgn0036725	35.3416	20.9568	49.7265	-1.13423	-3.09685	0.00195591	0.0118558	CG18265
FBgn0038074	77.7346	49.2052	106.264	-1.01911	-3.09605	0.00196116	0.0118807	Gnmt
FBgn0039106	9.50107	2.84827	16.1539	-1.76884	-3.08922	0.00200682	0.0121218	CG10301
FBgn0036202	11.4247	3.21539	19.634	-1.80042	-3.0873	0.00201987	0.0121835	CG6024
FBgn0035042	4.53403	0.329144	8.73892	-1.98025	-3.04781	0.00230519	0.0136843	CG3640
FBgn0003983	3.5941	0	7.1882	-1.70151	-3.04471	0.00232902	0.0137941	Vm34Ca
FBgn0031523	11.2699	3.69629	18.8436	-1.71201	-3.03551	0.00240126	0.014157	CG15408
FBgn0038358	3.10981	0	6.21963	-1.72748	-3.0151	0.00256892	0.0149916	CG4525
FBgn0035880	88.4491	55.2995	121.599	-1.0397	-3.01142	0.00260033	0.0151578	Culd
FBgn0039754	103.778	14.2541	193.302	-1.74075	-2.99634	0.00273239	0.0158295	CG9747
FBgn0265937	9.31433	2.88625	15.7424	-1.72059	-2.99065	0.00278387	0.0160737
FBgn0064912	4.76227	0.291163	9.23338	-1.91508	-2.99039	0.00278618	0.0160781	CG31178
FBgn0033873	15.1068	4.55091	25.6627	-1.72215	-2.98258	0.00285829	0.0164658	CG6337
FBgn0029859	6.14047	0.873489	11.4075	-1.93753	-2.95794	0.00309707	0.0176651	CG15892
FBgn0000639	7.61401	1.62669	13.6013	-1.83953	-2.95734	0.00310302	0.0176698	Fbp1
FBgn0027556	32.6325	18.9942	46.2708	-1.15271	-2.95004	0.00317734	0.0180433	CG4928
FBgn0033753	21.6877	10.2664	33.109	-1.38693	-2.94827	0.00319553	0.0181366	Cyp301a1
FBgn0000099	11.3813	4.20265	18.5599	-1.59655	-2.92157	0.00348272	0.0195097	ap
FBgn0004429	59.0041	5.06363	112.944	-1.52106	-2.91008	0.00361337	0.0201	LysP
FBgn0053849	21.1956	10.9057	31.4854	-1.29794	-2.8837	0.00393036	0.0216767	His1:CG31617
FBgn0266631	2.83249	0	5.66497	-1.63719	-2.88312	0.00393752	0.0217046
FBgn0085455	15.2734	6.81669	23.7302	-1.44246	-2.86881	0.00412024	0.0225436	CG34426
FBgn0010431	11.8267	4.80401	18.8493	-1.51418	-2.85925	0.0042465	0.0231731	mtrm
FBgn0266020	7.36873	1.95575	12.7817	-1.73798	-2.85716	0.00427454	0.0232906
FBgn0035661	24.8756	8.6776	41.0736	-1.58888	-2.82978	0.00465805	0.0251272	CG10477
FBgn0029667	8.58742	2.65193	14.5229	-1.65021	-2.78917	0.00528429	0.0279707	Gas8
FBgn0003002	5.31367	0.582326	10.045	-1.85354	-2.78302	0.00538556	0.0283998	opa
FBgn0000644	12.6793	5.57616	19.7825	-1.43236	-2.76168	0.00575044	0.0300633	Fcp3C
FBgn0040255	2.69987	0	5.39974	-1.51854	-2.73888	0.00616488	0.0319714	Ugt86De
FBgn0038404	7.17178	1.89882	12.4447	-1.67944	-2.73629	0.00621362	0.032208	CG8925
FBgn0266982	3.80415	0.348092	7.26022	-1.70963	-2.73555	0.00622764	0.0322646
FBgn0035308	19.7034	9.84242	29.5645	-1.29806	-2.73433	0.00625071	0.0323619	CG15822
FBgn0039310	64.0099	40.0972	87.9227	-1.01261	-2.73255	0.00628456	0.032472	CG11878
FBgn0052971	6.17908	1.27859	11.0796	-1.73552	-2.73245	0.00628652	0.032472	CG32971
FBgn0004394	3.81406	0.329144	7.29897	-1.70944	-2.73046	0.00632456	0.0326196	pdm2
FBgn0267455	7.03244	1.66467	12.4002	-1.68364	-2.6984	0.00696743	0.0354752
FBgn0034136	30.5518	14.7541	46.3494	-1.32684	-2.6913	0.00711749	0.0360441	DAT
FBgn0031703	19.5991	10.0387	29.1596	-1.26609	-2.69065	0.00713121	0.0360959	CG12512
FBgn0083010	8.8503	3.17741	14.5232	-1.54094	-2.68567	0.00723854	0.0365497
FBgn0260499	14.3969	6.97504	21.8189	-1.32067	-2.67604	0.00744983	0.0375067	qvr
FBgn0026255	4.56238	0.639255	8.48551	-1.78348	-2.67282	0.00752168	0.0377948	clumsy
FBgn0085285	9.39638	3.19627	15.5965	-1.55484	-2.65811	0.00785795	0.0391988	CG34256
FBgn0031702	6.14152	1.27851	11.0045	-1.68433	-2.6568	0.00788859	0.039295	fusl
FBgn0003980	3.72143	0.329144	7.11372	-1.61724	-2.63216	0.00848433	0.041601	Vm26Ab
FBgn0028999	9.3664	3.29135	15.4415	-1.53309	-2.62923	0.00855772	0.0419211	nerfin-1
FBgn0003979	3.56545	0.348092	6.7828	-1.62168	-2.62676	0.00862033	0.0422078	Vm26Aa
FBgn0038337	26.0647	14.3867	37.7427	-1.17499	-2.59288	0.00951765	0.0456927	CG6125
FBgn0053260	15.1491	7.15243	23.1458	-1.32447	-2.59094	0.00957128	0.0459288	CG33260
FBgn0262679	5.81641	1.37342	10.2594	-1.62958	-2.5835	0.00978044	0.0467589	CG43149
FBgn0039325	22.8523	12.4247	33.2799	-1.18009	-2.57806	0.00993573	0.0474136	CG10560
FBgn0052055	11.1281	4.72813	17.5281	-1.39819	-2.57305	0.0100805	0.0479379	CG32055
FBgn0053966	16.46	6.86135	26.0587	-1.40834	-2.56218	0.0104017	0.0492696	CG33966
FBgn0260000	21.3749	11.1335	31.6162	-1.2358	-2.55604	0.010587	0.0498998	CG17570

## Sheet: UAS DOWN log2FC<-0.5,Padj<0.05
FBgn ID	baseMean	UAS.Mean	CTRL.Mean	log2FoldChange	stat	pvalue	padj	symbol
FBgn0000008	251.167	115.386	386.947	-1.67279	-6.73349	1.65636e-11	3.30027e-10	a
FBgn0000043	10521.7	8595.22	12448.3	-0.528007	-3.87966	0.000104601	0.000883001	Act42A
FBgn0000054	997.105	790.293	1203.92	-0.599465	-4.35787	1.31337e-05	0.000131732	Adf1
FBgn0036752	438.906	177.674	700.137	-1.93925	-11.4021	4.08168e-30	2.52747e-28	Adgf-A
FBgn0033983	24.1832	10.5005	37.8658	-1.57461	-3.53602	0.000406201	0.00298121	ADPS
FBgn0027493	3094.97	556.212	5633.73	-3.2989	-24.3682	3.72018e-131	7.69407e-128	AdSS
FBgn0015010	134.49	21.2226	247.758	-2.63477	-4.90081	9.54439e-07	1.1639e-05	Ag5r
FBgn0010379	1059.24	761.353	1357.12	-0.822529	-5.61421	1.97466e-08	2.94236e-07	Akt1
FBgn0261238	475.43	226.321	724.538	-1.65026	-10.7076	9.37696e-27	4.9473e-25	Alh
FBgn0261393	294.448	42.0594	546.838	-3.58039	-16.5122	2.99981e-61	5.85303e-59	alpha-Est5
FBgn0259170	166.654	131.121	202.188	-0.609944	-3.11431	0.00184375	0.0112685	alpha-Man-Ia
FBgn0026616	44.3316	19.6907	68.9725	-1.65544	-4.6005	4.21472e-06	4.60237e-05	alpha-Man-IIb
FBgn0025111	288.886	211.288	366.485	-0.774665	-3.6107	0.000305372	0.00229997	Ant2
FBgn0004569	1474.5	1019.74	1929.27	-0.909063	-6.96072	3.38539e-12	7.17384e-11	aos
FBgn0267408	136.358	61.0544	211.661	-1.70702	-6.68945	2.24016e-11	4.41247e-10	AOX1
FBgn0000099	11.3813	4.20265	18.5599	-1.59655	-2.92157	0.00348272	0.0195097	ap
FBgn0260941	1002.17	784.178	1220.17	-0.631135	-5.11712	3.10238e-07	4.01524e-06	app
FBgn0000117	2814.34	1933.76	3694.93	-0.923794	-7.29349	3.02021e-13	6.83413e-12	arm
FBgn0011742	1331.22	996.115	1666.32	-0.732535	-5.21512	1.83697e-07	2.45427e-06	Arp2
FBgn0000137	10.1657	0.930418	19.401	-2.68982	-4.0651	4.80118e-05	0.00043098	ase
FBgn0000139	1862.4	1223.16	2501.65	-1.01992	-7.63597	2.24129e-14	5.53155e-13	ash2
FBgn0261004	302.171	240.038	364.305	-0.590053	-3.68782	0.000226187	0.00176795	asl
FBgn0266429	190.816	9.25358	372.377	-4.12064	-7.97862	1.47981e-15	3.99548e-14	AstA-R1
FBgn0020762	106.618	65.105	148.132	-1.10453	-3.71648	0.000202021	0.00161445	Atet
FBgn0028550	1998.66	1644.71	2352.61	-0.510346	-4.05758	4.95835e-05	0.000444318	Atf3
FBgn0036813	540.107	438.273	641.94	-0.539094	-3.30026	0.000965968	0.00638688	Atg3
FBgn0020236	3961.45	3185.98	4736.91	-0.559601	-3.11371	0.00184749	0.0112834	ATPCL
FBgn0000147	206.544	169.488	243.599	-0.514996	-2.70005	0.00693299	0.0353172	aurA
FBgn0024227	409.913	308.271	511.554	-0.710756	-3.7014	0.000214414	0.00169775	aurB
FBgn0023407	1053.09	815.066	1291.11	-0.65356	-4.36945	1.24557e-05	0.000125663	B4
FBgn0031453	9047.51	5542.8	12552.2	-1.16415	-8.3449	7.12769e-17	2.07627e-15	Bacc
FBgn0260960	2060.04	979.595	3140.48	-1.66012	-12.018	2.85707e-33	1.99628e-31	Baldspot
FBgn0000158	44.0245	28.9637	59.0852	-0.945536	-2.84031	0.00450699	0.0244399	bam
FBgn0030093	609.122	493.531	724.712	-0.540212	-3.05621	0.00224151	0.0133215	Bap111
FBgn0087007	124.907	97.1314	152.683	-0.622444	-2.67499	0.00747309	0.0375872	bbg
FBgn0034049	331.616	256.696	406.536	-0.642148	-3.19514	0.00139761	0.00881264	bdg
FBgn0038498	53.557	6.70291	100.411	-3.42577	-8.251	1.57077e-16	4.47476e-15	beat-IIa
FBgn0039625	621.077	489.797	752.358	-0.610566	-4.04976	5.12694e-05	0.000457838	beta4GalNAcTB
FBgn0000180	414.666	21.134	808.198	-5.07012	-21.9629	6.51868e-107	5.18536e-104	bib
FBgn0035625	2331.67	1287.96	3375.39	-1.36205	-7.86973	3.55405e-15	9.35176e-14	Blimp-1
FBgn0259791	344.091	178.939	509.243	-1.46765	-6.9908	2.73322e-12	5.86395e-11	bora
FBgn0032105	1097.54	853.336	1341.74	-0.644879	-4.93402	8.05526e-07	9.95215e-06	borr
FBgn0086694	935.748	753.129	1118.37	-0.56242	-3.66877	0.00024372	0.00188364	Bre1
FBgn0024250	15.5273	5.6396	25.415	-1.69947	-3.30563	0.000947619	0.00628162	brk
FBgn0011785	280.218	228.291	332.144	-0.529282	-2.90818	0.00363543	0.0202118	BRWD3
FBgn0030501	399.823	329.352	470.294	-0.503926	-2.87332	0.00406178	0.0223093	BthD
FBgn0263855	495.634	398.414	592.854	-0.563519	-3.39996	0.000673955	0.00467743	BubR1
FBgn0000241	693.339	57.2495	1329.43	-4.41942	-22.8685	9.57243e-116	9.89885e-113	bw
FBgn0259228	559.848	453.287	666.408	-0.546088	-3.22587	0.00125591	0.00803257	C3G
FBgn0264386	152.218	113.138	191.299	-0.731751	-3.18315	0.00145683	0.00913034	Ca-alpha1T
FBgn0000251	610.135	464.711	755.559	-0.692484	-5.01807	5.21935e-07	6.57409e-06	cad
FBgn0025866	4633.28	3527.85	5738.71	-0.694469	-5.40584	6.45058e-08	9.01426e-07	CalpB
FBgn0040233	234.539	115.379	353.698	-1.57807	-8.50813	1.76768e-17	5.37633e-16	cana
FBgn0030758	931.28	741.422	1121.14	-0.586271	-3.93675	8.2594e-05	0.000707626	CanA-14F
FBgn0033504	1869.06	1436.54	2301.58	-0.66965	-4.50994	6.48471e-06	6.90612e-05	CAP
FBgn0259876	576.91	447.702	706.118	-0.642212	-3.67406	0.00023873	0.00185338	Cap-G
FBgn0020224	5452.38	3582.74	7322.01	-1.00911	-5.63996	1.7009e-08	2.55283e-07	Cbl
FBgn0043364	592.173	290.425	893.922	-1.59362	-10.0819	6.64244e-24	2.85018e-22	cbt
FBgn0039774	457.26	101.284	813.236	-2.91077	-13.4036	5.75625e-41	5.36265e-39	CDase
FBgn0030269	253.803	205.112	302.493	-0.546949	-2.99361	0.00275697	0.015954	CDK2AP1
FBgn0037315	521.254	388.41	654.098	-0.736378	-4.34038	1.42237e-05	0.000141566	Cerk
FBgn0039590	1002.72	535.146	1470.29	-1.43475	-8.9311	4.21788e-19	1.37593e-17	CG10011
FBgn0034644	542.76	362.94	722.58	-0.974466	-5.66337	1.48426e-08	2.24397e-07	CG10082
FBgn0032801	825.26	592.976	1057.54	-0.817228	-4.68156	2.84699e-06	3.18631e-05	CG10165
FBgn0033985	20.9951	9.19648	32.7937	-1.55356	-3.4201	0.000625989	0.00439169	CG10257
FBgn0039107	35.5733	15.4248	55.7219	-1.65153	-4.3571	1.31798e-05	0.000131987	CG10300
FBgn0039106	9.50107	2.84827	16.1539	-1.76884	-3.08922	0.00200682	0.0121218	CG10301
FBgn0034972	33.1113	0.696184	65.5264	-4.52743	-6.06839	1.29196e-09	2.15835e-08	CG10339
FBgn0033019	895.497	722.806	1068.19	-0.557181	-4.19487	2.73027e-05	0.000257245	CG10395
FBgn0035661	24.8756	8.6776	41.0736	-1.58888	-2.82978	0.00465805	0.0251272	CG10477
FBgn0035656	607.854	330.665	885.043	-1.35829	-5.35521	8.54572e-08	1.17828e-06	CG10479
FBgn0039324	21.1775	9.20308	33.1518	-1.57074	-3.54021	0.000399805	0.00294262	CG10553
FBgn0039325	22.8523	12.4247	33.2799	-1.18009	-2.57806	0.00993573	0.0474136	CG10560
FBgn0032729	818.876	592.062	1045.69	-0.811609	-6.38378	1.7277e-10	3.09103e-09	CG10639
FBgn0036288	440.806	107.999	773.612	-2.74939	-12.3221	6.89122e-35	5.23986e-33	CG10660
FBgn0036287	60.1833	5.44335	114.923	-3.89777	-9.58355	9.37642e-22	3.59117e-20	CG10663
FBgn0034500	41.8757	24.558	59.1935	-1.16395	-3.24138	0.00118952	0.00767484	CG11200
FBgn0034706	79.5171	24.7291	134.305	-2.24643	-6.76799	1.30581e-11	2.61694e-10	CG11275
FBgn0030058	40.0693	0.677236	79.4614	-4.86211	-6.4529	1.09729e-10	2.0119e-09	CG11294
FBgn0040364	171.335	93.1374	249.532	-1.36872	-5.94731	2.72581e-09	4.45301e-08	CG11378
FBgn0035300	21.5818	8.34846	34.8152	-1.74097	-3.85327	0.000116549	0.000970396	CG1139
FBgn0037021	350.633	281.091	420.175	-0.564983	-3.06195	0.00219898	0.0131064	CG11399
FBgn0035359	69.6913	46.0653	93.3172	-0.937045	-2.80101	0.00509433	0.0271829	CG1143
FBgn0035397	1627.49	1230.39	2024.58	-0.706463	-4.56468	5.0025e-06	5.39425e-05	CG11486
FBgn0039749	7.05112	1.02533	13.0769	-2.12373	-3.26336	0.001101	0.00717416	CG11498
FBgn0036836	79.4095	52.4138	106.405	-0.950559	-2.92969	0.00339297	0.0190896	CG11619
FBgn0040551	68.1974	36.9577	99.4371	-1.3362	-4.41809	9.95792e-06	0.000102158	CG11686
FBgn0037239	266.604	39.5659	493.641	-3.47617	-13.7266	7.03677e-43	6.99685e-41	CG11739
FBgn0039310	64.0099	40.0972	87.9227	-1.01261	-2.73255	0.00628456	0.032472	CG11878
FBgn0014427	83.0995	61.0475	105.152	-0.743357	-2.61296	0.00897628	0.0436612	CG11899
FBgn0035238	347.988	282.488	413.488	-0.539433	-2.93345	0.00335219	0.0189116	CG12104
FBgn0037387	50.6676	21.2793	80.0559	-1.58602	-3.40854	0.000653118	0.00454808	CG1213
FBgn0030510	98.5301	56.2812	140.779	-1.26209	-5.0611	4.16855e-07	5.29569e-06	CG12177
FBgn0039419	561.553	315.65	807.457	-1.32808	-7.94547	1.93463e-15	5.16952e-14	CG12290
FBgn0031703	19.5991	10.0387	29.1596	-1.26609	-2.69065	0.00713121	0.0360959	CG12512
FBgn0035545	6.16589	0	12.3318	-2.63567	-4.19042	2.78437e-05	0.000261518	CG12607
FBgn0035392	86.8747	65.2692	108.48	-0.697813	-2.7844	0.00536268	0.0283077	CG1271
FBgn0033502	92.5151	69.7886	115.242	-0.686365	-2.60428	0.00920667	0.0445513	CG12910
FBgn0033437	926.063	386.579	1465.55	-1.88242	-10.543	5.47002e-26	2.69359e-24	CG12926
FBgn0037753	228.291	173.989	282.593	-0.678903	-3.35695	0.000788068	0.00537915	CG12947
FBgn0031141	4.60048	0	9.20096	-2.0196	-3.46647	0.000527346	0.00377129	CG1304
FBgn0033705	17.1874	1.24061	33.1342	-3.28815	-5.24801	1.53753e-07	2.06221e-06	CG13168
FBgn0035933	23.9618	9.37387	38.5496	-1.60657	-3.17269	0.00151033	0.00941999	CG13309
FBgn0033787	389.206	303.208	475.205	-0.623626	-2.70673	0.00679485	0.0347505	CG13321
FBgn0038926	53.7047	28.204	79.2055	-1.39084	-4.38949	1.13616e-05	0.000115526	CG13409
FBgn0034670	4012.36	954.1	7070.63	-2.83272	-16.4304	1.15804e-60	2.17733e-58	CG13488
FBgn0039128	265.205	204.396	326.015	-0.656024	-3.69499	0.000219896	0.00173371	CG13599
FBgn0040600	53.3479	34.6469	72.0489	-0.99034	-3.20285	0.00136077	0.00859602	CG13631
FBgn0035583	279.384	156.737	402.031	-1.32103	-6.64652	3.00107e-11	5.78994e-10	CG13704
FBgn0035237	239.841	176.724	302.958	-0.758119	-4.08684	4.37291e-05	0.000396321	CG13917
FBgn0035243	139.56	111.632	167.487	-0.562571	-2.6046	0.00919805	0.0445304	CG13926
FBgn0029603	11.2472	1.93688	20.5576	-2.26921	-3.7621	0.000168494	0.00136338	CG14053
FBgn0031037	174.48	125.303	223.657	-0.815817	-4.27369	1.92261e-05	0.000185984	CG14207
FBgn0038509	20.1501	0.696184	39.604	-3.8591	-5.26807	1.37869e-07	1.8661e-06	CG14332
FBgn0030554	106.513	77.2822	135.743	-0.776172	-3.1778	0.00148398	0.00927238	CG1434
FBgn0039640	24.1421	6.72186	41.5623	-2.2223	-4.92038	8.63781e-07	1.06338e-05	CG14516
FBgn0039611	37.4712	6.50666	68.4357	-2.97714	-7.08517	1.38876e-12	3.02978e-11	CG14528
FBgn0031184	51.7213	34.5018	68.9409	-0.911981	-2.75199	0.00592349	0.0308588	CG14615
FBgn0040398	15.1126	2.03171	28.1935	-2.77002	-4.75815	1.95372e-06	2.25233e-05	CG14629
FBgn0035431	75.1217	43.1166	107.127	-1.22797	-4.16819	3.07028e-05	0.000286291	CG14968
FBgn0035477	18.6544	7.68382	29.6249	-1.57322	-3.14023	0.00168816	0.0104098	CG14982
FBgn0035497	287.13	225.718	348.542	-0.614089	-3.23993	0.00119559	0.00769835	CG14995
FBgn0034417	1590.79	710.187	2471.39	-1.76392	-10.3389	4.69729e-25	2.18805e-23	CG15117
FBgn0040729	139.994	57.7376	222.251	-1.85735	-7.51263	5.79526e-14	1.38085e-12	CG15126
FBgn0040730	145.364	50.7749	239.954	-2.15576	-9.02703	1.76397e-19	5.94177e-18	CG15127
FBgn0034467	49.8392	0.94945	98.729	-4.94667	-7.38546	1.51927e-13	3.53845e-12	CG15128
FBgn0032665	95.696	54.63	136.762	-1.24276	-4.27064	1.94917e-05	0.000188377	CG15152
FBgn0031377	320.705	250.638	390.772	-0.627178	-3.67618	0.000236756	0.00184082	CG15356
FBgn0031517	56.8994	33.8692	79.9297	-1.13998	-3.3937	0.000689548	0.00476964	CG15406
FBgn0031523	11.2699	3.69629	18.8436	-1.71201	-3.03551	0.00240126	0.014157	CG15408
FBgn0039712	1052.37	857.506	1247.24	-0.532617	-3.6316	0.000281668	0.00213467	CG15514
FBgn0039748	622.229	64.0408	1180.42	-4.12299	-22.939	1.89823e-116	2.18107e-113	CG15529
FBgn0039829	1507.48	1206.97	1807.99	-0.575675	-4.05069	5.10659e-05	0.000456415	CG15561
FBgn0034642	143.685	95.1005	192.27	-0.969887	-3.76503	0.00016653	0.00134854	CG15674
FBgn0030451	211.758	164.476	259.039	-0.640351	-3.63788	0.000274894	0.0020947	CG15717
FBgn0030309	134.237	82.7702	185.704	-1.11634	-4.78737	1.68982e-06	1.96562e-05	CG1572
FBgn0029801	1133.91	594.637	1673.17	-1.47239	-10.3417	4.56517e-25	2.13613e-23	CG15771
FBgn0029766	660.317	382.16	938.475	-1.26488	-6.81652	9.32723e-12	1.89868e-10	CG15784
FBgn0035308	19.7034	9.84242	29.5645	-1.29806	-2.73433	0.00625071	0.0323619	CG15822
FBgn0035084	94.3282	57.7179	130.938	-1.13675	-4.52652	5.99629e-06	6.41901e-05	CG15861
FBgn0035316	15.3752	0.329144	30.4212	-3.62892	-4.91737	8.77138e-07	1.07725e-05	CG15878
FBgn0029859	6.14047	0.873489	11.4075	-1.93753	-2.95794	0.00309707	0.0176651	CG15892
FBgn0030218	130.562	43.5279	217.595	-2.1985	-8.24468	1.65604e-16	4.70471e-15	CG1628
FBgn0033453	638.837	319.732	957.942	-1.54968	-8.44048	3.16033e-17	9.41813e-16	CG1667
FBgn0039086	169.384	68.0228	270.745	-1.91641	-7.95099	1.85032e-15	4.96992e-14	CG16732
FBgn0031176	297.604	2.38623	592.822	-2.58052	-5.74161	9.3778e-09	1.44956e-07	CG1678
FBgn0034974	53.6841	1.53178	105.836	-4.81815	-8.40493	4.28105e-17	1.25768e-15	CG16786
FBgn0032505	1000.66	4.0888	1997.22	-4.94503	-9.26994	1.86256e-20	6.73453e-19	CG16826
FBgn0040394	358.287	274.59	441.985	-0.676341	-4.07562	4.58921e-05	0.000413029	CG16903
FBgn0037741	184.479	139.322	229.636	-0.702302	-3.44895	0.000562763	0.00399145	CG16908
FBgn0031816	289.386	141.284	437.487	-1.58825	-7.76334	8.27241e-15	2.11222e-13	CG16947
FBgn0031489	755.176	269.746	1240.61	-2.17475	-15.5122	2.86812e-54	4.17735e-52	CG17224
FBgn0038828	819.671	267.146	1372.2	-2.30153	-11.731	8.83781e-32	5.78429e-30	CG17270
FBgn0032029	208.228	153.83	262.626	-0.754742	-4.21306	2.51938e-05	0.00023858	CG17292
FBgn0032775	364.138	265.577	462.698	-0.77982	-3.97644	6.99556e-05	0.000606888	CG17544
FBgn0038449	7.17751	0.911469	13.4436	-2.13316	-3.25134	0.00114862	0.00744692	CG17562
FBgn0260000	21.3749	11.1335	31.6162	-1.2358	-2.55604	0.010587	0.0498998	CG17570
FBgn0030467	201.812	161.615	242.008	-0.567476	-3.0603	0.00221114	0.0131713	CG1764
FBgn0037525	87.9512	63.459	112.443	-0.789111	-3.07137	0.00213082	0.0127369	CG17816
FBgn0061356	27.3083	14.45	40.1666	-1.28374	-3.11357	0.00184838	0.0112834	CG18003
FBgn0033426	312.749	120.102	505.396	-1.98403	-8.0701	7.02392e-16	1.93177e-14	CG1814
FBgn0036725	35.3416	20.9568	49.7265	-1.13423	-3.09685	0.00195591	0.0118558	CG18265
FBgn0033458	413.661	6.87378	820.447	-6.45794	-19.6705	3.85989e-86	1.73544e-83	CG18446
FBgn0040967	7.11553	0.930418	13.3006	-2.1936	-3.33964	0.000838864	0.00566603	CG18666
FBgn0042102	989.876	44.2114	1935.54	-5.31433	-27.8498	1.08351e-170	3.73486e-167	CG18745
FBgn0042103	74.4236	16.1718	132.675	-2.83161	-8.91916	4.69817e-19	1.51824e-17	CG18746
FBgn0042104	350.304	143.141	557.468	-1.85979	-6.79145	1.11012e-11	2.24215e-10	CG18747
FBgn0042105	164.174	40.2241	288.124	-2.70422	-10.3828	2.97008e-25	1.39607e-23	CG18748
FBgn0042110	168.273	10.3045	326.242	-4.67411	-15.1704	5.55053e-52	7.08617e-50	CG18765
FBgn0033434	2479.13	1461.13	3497.13	-1.2468	-10.3976	2.54275e-25	1.20067e-23	CG1902
FBgn0022349	2313.17	1789.1	2837.23	-0.65772	-5.19528	2.04407e-07	2.69959e-06	CG1910
FBgn0015359	838.376	684.517	992.235	-0.526862	-3.51218	0.000444451	0.00322758	CG2034
FBgn0033187	1129.17	918.766	1339.57	-0.538263	-3.9127	9.12701e-05	0.000775534	CG2144
FBgn0035388	331.805	155.988	507.621	-1.66652	-9.60016	7.98172e-22	3.06836e-20	CG2162
FBgn0017448	42.6646	11.6587	73.6705	-2.39938	-6.40017	1.552e-10	2.79603e-09	CG2187
FBgn0024991	210.158	171.718	248.598	-0.519834	-2.7901	0.00526925	0.0279146	CG2694
FBgn0029685	760.914	619.025	902.804	-0.536247	-3.53204	0.00041237	0.00302005	CG2938
FBgn0050015	1123.37	713.816	1532.92	-1.0857	-7.36132	1.82105e-13	4.21285e-12	CG30015
FBgn0050090	86.1252	36.3693	135.881	-1.78929	-6.23382	4.55191e-10	7.85831e-09	CG30090
FBgn0050094	218.707	165.002	272.411	-0.707708	-3.78719	0.000152363	0.00124454	CG30094
FBgn0050154	110.054	61.997	158.112	-1.27755	-4.80512	1.54659e-06	1.81125e-05	CG30154
FBgn0260477	654.833	521.042	788.625	-0.58677	-3.64086	0.000271734	0.00207687	CG30283
FBgn0050339	40.021	11.2729	68.7691	-2.26798	-5.37535	7.64333e-08	1.06094e-06	CG30339
FBgn0031645	459.307	336.167	582.447	-0.769635	-3.70006	0.000215549	0.00170412	CG3036
FBgn0050371	27.3037	4.03187	50.5756	-2.88479	-5.65525	1.55619e-08	2.34928e-07	CG30371
FBgn0050377	37.4266	17.8995	56.9537	-1.50898	-4.08076	4.48881e-05	0.00040505	CG30377
FBgn0040373	85.8862	62.3011	109.471	-0.774214	-2.81868	0.00482221	0.0258644	CG3038
FBgn0050385	64.867	38.1914	91.5425	-1.19471	-4.15705	3.22382e-05	0.000299259	CG30385
FBgn0050460	433.59	33.584	833.596	-4.4777	-19.705	1.95303e-86	9.18011e-84	CG30460
FBgn0050463	211.963	47.4327	376.493	-2.89986	-13.5192	1.2048e-41	1.13262e-39	CG30463
FBgn0051106	74.6623	24.8998	124.425	-2.04203	-5.1136	3.16073e-07	4.08221e-06	CG31106
FBgn0064912	4.76227	0.291163	9.23338	-1.91508	-2.99039	0.00278618	0.0160781	CG31178
FBgn0051345	31.1032	4.5318	57.6746	-2.97417	-5.97825	2.25548e-09	3.71399e-08	CG31345
FBgn0051431	333.912	84.6867	583.138	-2.6659	-10.4449	1.54639e-25	7.40336e-24	CG31431
FBgn0051522	558.972	445.071	672.872	-0.580979	-3.04478	0.00232852	0.0137941	CG31522
FBgn0051674	463.476	331.846	595.105	-0.829128	-5.57949	2.41222e-08	3.55845e-07	CG31674
FBgn0052055	11.1281	4.72813	17.5281	-1.39819	-2.57305	0.0100805	0.0479379	CG32055
FBgn0052091	566.346	371.863	760.828	-1.00204	-4.96104	7.01178e-07	8.71501e-06	CG32091
FBgn0042178	1502.37	915.104	2089.65	-1.17648	-8.53032	1.45945e-17	4.45197e-16	CG32165
FBgn0052170	406.406	285.678	527.134	-0.858935	-4.42935	9.45194e-06	9.74502e-05	CG32170
FBgn0052182	42.0919	25.1403	59.0434	-1.13836	-3.4107	0.000647965	0.00452438	CG32182
FBgn0052428	849.259	653.676	1044.84	-0.669291	-4.87296	1.09938e-06	1.32812e-05	CG32428
FBgn0052485	109.495	69.1814	149.808	-1.06265	-4.08634	4.38226e-05	0.000396821	CG32485
FBgn0266918	2044.47	850.987	3237.96	-1.87396	-9.14883	5.7553e-20	1.97726e-18	CG32486
FBgn0052533	225.071	164.306	285.835	-0.775854	-4.00967	6.08049e-05	0.000534226	CG32533
FBgn0052639	117.862	91.6884	144.035	-0.626479	-2.59001	0.0095974	0.0460114	CG32639
FBgn0052732	100.588	72.9151	128.26	-0.783271	-3.35194	0.000802479	0.00545868	CG32732
FBgn0052813	366.125	190.022	542.227	-1.47898	-8.47124	2.42785e-17	7.36258e-16	CG32813
FBgn0052971	6.17908	1.27859	11.0796	-1.73552	-2.73245	0.00628652	0.032472	CG32971
FBgn0052982	883.896	718.892	1048.9	-0.536443	-3.80279	0.000143077	0.00117519	CG32982
FBgn0053099	19.9158	7.39909	32.4325	-1.76208	-3.75092	0.000176186	0.00142117	CG33099
FBgn0053109	365.66	1.45581	729.864	-2.23082	-5.75663	8.58116e-09	1.34045e-07	CG33109
FBgn0069056	49.9725	31.0332	68.9117	-1.06582	-3.37279	0.000744117	0.00509935	CG33226
FBgn0053258	69.4155	35.5334	103.298	-1.35948	-3.47983	0.000501737	0.0035981	CG33258
FBgn0053260	15.1491	7.15243	23.1458	-1.32447	-2.59094	0.00957128	0.0459288	CG33260
FBgn0040609	156.512	101.226	211.799	-1.00937	-3.50072	0.000464012	0.00335783	CG3348
FBgn0053510	19.4371	4.49398	34.3801	-2.35895	-4.7079	2.50285e-06	2.83483e-05	CG33510
FBgn0053514	233.639	53.0731	414.204	-2.81957	-10.7344	7.01738e-27	3.75994e-25	CG33514
FBgn0035152	144.22	104.392	184.049	-0.78662	-3.33595	0.000850088	0.00571943	CG3386
FBgn0053966	16.46	6.86135	26.0587	-1.40834	-2.56218	0.0104017	0.0492696	CG33966
FBgn0054010	139.873	49.1422	230.604	-2.11575	-7.78389	7.03296e-15	1.80915e-13	CG34010
FBgn0085223	221.978	108.822	335.134	-1.58075	-8.07259	6.88234e-16	1.89787e-14	CG34194
FBgn0085241	97.1119	1.80391	192.42	-2.77133	-5.13133	2.87706e-07	3.74706e-06	CG34212
FBgn0085261	698.613	154.705	1242.52	-2.93912	-16.0637	4.58147e-58	7.40265e-56	CG34232
FBgn0085265	388.746	149.705	627.787	-1.99733	-8.8315	1.03283e-18	3.29644e-17	CG34236
FBgn0085285	9.39638	3.19627	15.5965	-1.55484	-2.65811	0.00785795	0.0391988	CG34256
FBgn0085386	6.29479	0.696184	11.8934	-2.14272	-3.16091	0.00157277	0.00977402	CG34357
FBgn0085405	600.657	231.942	969.372	-2.0226	-11.917	9.65144e-33	6.52324e-31	CG34376
FBgn0085412	43.5453	25.0393	62.0514	-1.19432	-3.35103	0.000805114	0.00547022	CG34383
FBgn0085423	618.398	444.871	791.925	-0.818711	-5.65457	1.56238e-08	2.35518e-07	CG34394
FBgn0085455	15.2734	6.81669	23.7302	-1.44246	-2.86881	0.00412024	0.0225436	CG34426
FBgn0031279	9.49035	1.29754	17.6832	-2.39342	-3.79157	0.000149696	0.00122566	CG3544
FBgn0023540	54.2518	28.0648	80.4388	-1.41632	-4.5136	6.37355e-06	6.79473e-05	CG3630
FBgn0035042	4.53403	0.329144	8.73892	-1.98025	-3.04781	0.00230519	0.0136843	CG3640
FBgn0040350	34.6538	10.5829	58.7248	-2.06203	-4.47257	7.72859e-06	8.08103e-05	CG3690
FBgn0036684	492.576	329.219	655.932	-0.980995	-6.9768	3.01988e-12	6.46555e-11	CG3764
FBgn0035085	601.258	58.4909	1144.03	-4.13752	-18.6286	1.8844e-77	5.73135e-75	CG3770
FBgn0023520	125.906	96.1691	155.643	-0.676355	-3.18282	0.00145847	0.00913507	CG3857
FBgn0036824	834.947	246.057	1423.84	-2.44447	-10.644	1.85991e-26	9.52146e-25	CG3902
FBgn0250757	213.701	49.5846	377.817	-2.8263	-12.1871	3.64243e-34	2.63401e-32	CG42235
FBgn0250867	166.551	117.721	215.381	-0.847186	-4.12071	3.77713e-05	0.000345964	CG42238
FBgn0259221	2075.57	894.237	3256.9	-1.83592	-12.1887	3.57145e-34	2.60087e-32	CG42321
FBgn0259233	51.9049	2.26602	101.544	-4.45165	-8.40337	4.3386e-17	1.27098e-15	CG42331
FBgn0259238	1639.63	618.215	2661.04	-2.07987	-15.4244	1.12209e-53	1.58952e-51	CG42336
FBgn0031384	263.728	216.643	310.814	-0.510977	-2.67426	0.00748934	0.0376506	CG4238
FBgn0259992	116.506	58.8195	174.192	-1.49936	-6.2332	4.57003e-10	7.87645e-09	CG42489
FBgn0260027	251.154	159.344	342.963	-1.07561	-5.58226	2.37414e-08	3.51229e-07	CG42495
FBgn0264979	22.1999	6.27234	38.1275	-2.17144	-4.60445	4.13563e-06	4.52077e-05	CG4267
FBgn0261553	352.604	286.735	418.472	-0.536276	-3.1705	0.00152174	0.00948544	CG42671
FBgn0261801	171.927	101.961	241.892	-1.19686	-4.80964	1.51206e-06	1.77886e-05	CG42747
FBgn0261928	54.9294	8.84848	101.01	-3.13112	-7.84891	4.19674e-15	1.09828e-13	CG42795
FBgn0261975	233.803	55.5916	412.014	-2.78516	-12.3101	7.98931e-35	6.03047e-33	CG42806
FBgn0262366	24.48	5.82942	43.1306	-2.43496	-5.31085	1.09117e-07	1.49256e-06	CG43064
FBgn0262608	61.2759	35.7739	86.7779	-1.15226	-3.18678	0.00143865	0.00903281	CG43134
FBgn0262617	1383.82	861.97	1905.67	-1.12709	-7.68011	1.58954e-14	3.98968e-13	CG43143
FBgn0262679	5.81641	1.37342	10.2594	-1.62958	-2.5835	0.00978044	0.0467589	CG43149
FBgn0262816	635.499	66.0298	1204.97	-4.01468	-16.5345	2.07149e-61	4.11947e-59	CG43187
FBgn0262854	246.983	10.2474	483.718	-5.24785	-17.883	1.5996e-71	4.2414e-69	CG43218
FBgn0262985	20.3496	7.5385	33.1606	-1.76361	-3.7604	0.00016964	0.00137158	CG43293
FBgn0263046	55.5446	1.5887	109.501	-4.7702	-8.23131	1.85175e-16	5.24629e-15	CG43341
FBgn0263346	3858.65	1202.65	6514.66	-2.41291	-19.5832	2.15053e-85	8.89546e-83	CG43427
FBgn0263706	2767.26	1490.32	4044.2	-1.42146	-10.2539	1.13649e-24	5.13207e-23	CG43658
FBgn0263762	27.3625	6.70291	48.0222	-2.33042	-4.89187	9.9881e-07	1.21657e-05	CG43679
FBgn0265182	252.72	202.992	302.449	-0.564442	-3.0801	0.00206931	0.0124195	CG44247
FBgn0265185	3003.01	1671.04	4334.99	-1.36099	-10.7445	6.28931e-27	3.38738e-25	CG44250
FBgn0265186	277.455	154.432	400.479	-1.32434	-5.55024	2.85282e-08	4.1434e-07	CG44251
FBgn0266430	92.8569	12.0892	173.625	-3.54331	-10.6634	1.51017e-26	7.80835e-25	CG45060
FBgn0266441	110.123	28.9446	191.301	-2.5943	-10.03	1.12509e-23	4.76828e-22	CG45071
FBgn0266455	27.2757	0.329144	54.2223	-2.2164	-4.13863	3.4939e-05	0.000322305	CG45080
FBgn0038358	3.10981	0	6.21963	-1.72748	-3.0151	0.00256892	0.0149916	CG4525
FBgn0032161	262.876	203.871	321.881	-0.644427	-3.69376	0.000220961	0.00173371	CG4594
FBgn0029935	52.508	29.5708	75.4452	-1.26762	-4.043	5.2771e-05	0.000470197	CG4615
FBgn0036622	31.3949	15.0515	47.7382	-1.46781	-3.60221	0.00031552	0.00237121	CG4753
FBgn0035043	337.963	51.471	624.454	-3.47725	-15.554	1.49582e-54	2.20976e-52	CG4781
FBgn0027556	32.6325	18.9942	46.2708	-1.15271	-2.95004	0.00317734	0.0180433	CG4928
FBgn0039563	238.573	188.624	288.523	-0.598052	-3.21361	0.00131077	0.00834132	CG4951
FBgn0038484	131.745	22.2927	241.198	-2.63406	-5.04544	4.52487e-07	5.72726e-06	CG5246
FBgn0036986	7.16806	1.04428	13.2918	-2.06856	-3.19048	0.00142035	0.00893422	CG5282
FBgn0034365	1210.75	946.748	1474.75	-0.630101	-4.43406	9.24766e-06	9.55345e-05	CG5335
FBgn0032218	356.403	281.964	430.843	-0.602517	-3.88766	0.000101213	0.000856504	CG5381
FBgn0036266	51.5414	34.8563	68.2265	-0.89064	-2.73183	0.00629831	0.0325166	CG5626
FBgn0026593	184.558	85.2825	283.834	-1.68546	-8.25627	1.50291e-16	4.29325e-15	CG5707
FBgn0032448	29.9615	0.291163	59.6319	-4.57886	-5.9126	3.36748e-09	5.46673e-08	CG5781
FBgn0038897	566.041	429.093	702.99	-0.699134	-4.45303	8.46678e-06	8.79066e-05	CG5849
FBgn0038400	2342.51	1455.48	3229.54	-1.13586	-8.37209	5.66067e-17	1.65359e-15	CG5903
FBgn0039505	120.393	91.9662	148.82	-0.67101	-3.07551	0.00210146	0.0125817	CG5934
FBgn0063649	227.44	44.2875	410.593	-3.056	-11.8783	1.53457e-32	1.03045e-30	CG6006
FBgn0030912	44.7818	25.748	63.8157	-1.1772	-3.25114	0.00114945	0.00744766	CG6023
FBgn0036202	11.4247	3.21539	19.634	-1.80042	-3.0873	0.00201987	0.0121835	CG6024
FBgn0038679	185.451	108.702	262.2	-1.23462	-6.12598	9.01268e-10	1.52039e-08	CG6040
FBgn0034725	12.3125	1.64563	22.9793	-2.5915	-4.24936	2.14384e-05	0.000205463	CG6044
FBgn0038337	26.0647	14.3867	37.7427	-1.17499	-2.59288	0.00951765	0.0456927	CG6125
FBgn0038072	15.425	3.81675	27.0333	-2.09783	-3.826	0.000130245	0.00107663	CG6225
FBgn0032350	348.157	105.854	590.46	-2.42827	-14.025	1.09659e-44	1.18124e-42	CG6287
FBgn0033873	15.1068	4.55091	25.6627	-1.72215	-2.98258	0.00285829	0.0164658	CG6337
FBgn0033875	3199.54	2342.14	4056.93	-0.781573	-5.46509	4.6267e-08	6.5451e-07	CG6357
FBgn0037818	91.074	10.3421	171.806	-3.76142	-11.3815	5.17065e-30	3.16389e-28	CG6465
FBgn0027550	146.342	36.6854	255.999	-2.69501	-11.2564	2.15344e-29	1.25105e-27	CG6495
FBgn0030943	991.292	811.699	1170.88	-0.522627	-3.83074	0.000127758	0.00106031	CG6540
FBgn0038301	265.067	200.421	329.713	-0.6972	-3.51924	0.000432782	0.00315614	CG6654
FBgn0031926	217.772	1.04428	434.499	-6.87856	-10.1325	3.96199e-24	1.73606e-22	CG6739
FBgn0037956	70.5216	45.622	95.4212	-1.00418	-3.37365	0.000741789	0.00509014	CG6959
FBgn0039017	204.508	163.78	245.236	-0.57161	-3.15995	0.00157794	0.0098003	CG6985
FBgn0038595	54.7801	19.1404	90.4197	-2.00419	-5.29448	1.19354e-07	1.62399e-06	CG7142
FBgn0031948	151.677	81.4784	221.876	-1.40496	-6.45207	1.1033e-10	2.01934e-09	CG7149
FBgn0035868	78.5666	56.1361	100.997	-0.802791	-2.87073	0.00409528	0.0224545	CG7194
FBgn0033544	1162.13	863.704	1460.56	-0.746985	-5.19735	2.02146e-07	2.67314e-06	CG7220
FBgn0038546	1193.42	968.72	1418.12	-0.538843	-3.24468	0.00117584	0.00760435	CG7379
FBgn0034432	1523.58	1010.5	2036.67	-0.987099	-5.25826	1.45425e-07	1.95813e-06	CG7461
FBgn0032026	321.392	216.36	426.424	-0.957605	-5.48971	4.02605e-08	5.76639e-07	CG7627
FBgn0038638	887.446	660.017	1114.87	-0.74289	-4.6472	3.36473e-06	3.72534e-05	CG7702
FBgn0033584	133.37	91.5419	175.197	-0.901931	-3.9857	6.72811e-05	0.000585651	CG7737
FBgn0037552	427.9	335.548	520.252	-0.624077	-3.88203	0.00010359	0.000875183	CG7800
FBgn0039697	1398.21	1100.82	1695.6	-0.612233	-3.87449	0.000106849	0.000900509	CG7834
FBgn0033047	31.5715	14.1207	49.0223	-1.56852	-3.79172	0.00014961	0.00122566	CG7882
FBgn0037548	208.952	57.9275	359.976	-2.55119	-11.9447	6.91895e-33	4.70716e-31	CG7900
FBgn0035260	184.362	34.9447	333.779	-3.14722	-13.9915	1.75716e-44	1.87328e-42	CG7991
FBgn0031004	454.282	142.818	765.746	-2.37585	-13.8257	1.78319e-43	1.82574e-41	CG7992
FBgn0038110	376.021	284.286	467.756	-0.706475	-4.17911	2.9265e-05	0.000274369	CG8031
FBgn0035831	290.235	203.047	377.422	-0.876687	-4.61034	4.02004e-06	4.39908e-05	CG8038
FBgn0031012	30.1988	14.7982	45.5993	-1.44312	-3.69443	0.000220383	0.00173371	CG8051
FBgn0037624	2729.83	2135.15	3324.52	-0.630728	-4.41233	1.02266e-05	0.000104706	CG8223
FBgn0030854	1307.34	1051.75	1562.92	-0.564795	-4.32333	1.53689e-05	0.000151941	CG8289
FBgn0033677	312.251	212.13	412.372	-0.938424	-5.55889	2.71492e-08	3.96605e-07	CG8321
FBgn0032000	1058.78	847.232	1270.33	-0.575313	-4.10927	3.96909e-05	0.000362583	CG8372
FBgn0034067	144.188	109.492	178.884	-0.685791	-3.12677	0.00176737	0.0108465	CG8399
FBgn0037746	257.469	184.947	329.991	-0.817295	-4.34527	1.39102e-05	0.000138713	CG8478
FBgn0038404	7.17178	1.89882	12.4447	-1.67944	-2.73629	0.00621362	0.032208	CG8925
FBgn0028540	456.751	331.249	582.252	-0.798292	-4.66686	3.05833e-06	3.40433e-05	CG9008
FBgn0031747	392.826	182.636	603.016	-1.67853	-8.30142	1.02872e-16	2.96322e-15	CG9021
FBgn0030628	310.664	253.487	367.84	-0.52587	-2.75691	0.00583508	0.0304443	CG9114
FBgn0030662	459.863	369.736	549.99	-0.562795	-3.33822	0.000843175	0.00568031	CG9220
FBgn0032919	2752.63	2260.05	3245.22	-0.516994	-4.21191	2.53216e-05	0.000239571	CG9253
FBgn0030672	2344.96	1852.7	2837.21	-0.607097	-4.48228	7.38495e-06	7.76095e-05	CG9281
FBgn0032889	2182.14	1631.45	2732.83	-0.734684	-5.4466	5.13421e-08	7.23336e-07	CG9331
FBgn0034564	784.612	504.741	1064.48	-1.06257	-7.7734	7.64077e-15	1.95577e-13	CG9344
FBgn0033101	1120.05	922.917	1317.18	-0.504744	-3.43796	0.000586111	0.00414567	CG9436
FBgn0031805	19.4658	0.348092	38.5835	-3.98693	-5.29601	1.18363e-07	1.6169e-06	CG9505
FBgn0029939	354.395	98.2328	610.558	-2.55703	-12.5278	5.26195e-36	4.15373e-34	CG9650
FBgn0031529	609.287	470.072	748.502	-0.664459	-4.95467	7.24534e-07	8.99449e-06	CG9662
FBgn0036661	2809.58	1835.06	3784.09	-1.03314	-8.16199	3.29536e-16	9.23505e-15	CG9705
FBgn0039756	2440.13	1821.04	3059.22	-0.739255	-5.57808	2.43191e-08	3.58239e-07	CG9743
FBgn0039754	103.778	14.2541	193.302	-1.74075	-2.99634	0.00273239	0.0158295	CG9747
FBgn0037623	171.054	69.4155	272.693	-1.90224	-8.30465	1.00114e-16	2.89184e-15	CG9801
FBgn0029504	338.653	252.614	424.692	-0.732449	-3.99996	6.33524e-05	0.000555192	CHES-1-like
FBgn0015371	184.685	23.3049	346.066	-3.73311	-15.3232	5.34842e-53	7.09077e-51	chn
FBgn0044324	1196.59	947.483	1445.7	-0.604473	-5.05878	4.21951e-07	5.35386e-06	Chro
FBgn0022702	46.9393	15.9313	77.9472	-1.9965	-4.90901	9.15366e-07	1.12021e-05	Cht2
FBgn0026255	4.56238	0.639255	8.48551	-1.78348	-2.67282	0.00752168	0.0377948	clumsy
FBgn0040232	721.689	507.839	935.539	-0.863396	-5.00662	5.53937e-07	6.95178e-06	cmet
FBgn0035295	156.765	123.601	189.93	-0.605461	-2.98243	0.00285974	0.0164658	Cnb
FBgn0013765	1278.24	943.83	1612.66	-0.763502	-5.76992	7.93101e-09	1.24642e-07	cnn
FBgn0263240	152.423	113.474	191.372	-0.725793	-3.32925	0.00087081	0.00584364	Coop
FBgn0259173	342.951	121.107	564.796	-2.18445	-13.2596	3.96851e-40	3.47783e-38	corn
FBgn0000283	2742.69	2225.91	3259.46	-0.542341	-3.55547	0.00037731	0.00278498	Cp190
FBgn0034577	2212.73	1274.67	3150.78	-1.28755	-8.99443	2.3746e-19	7.94683e-18	cpa
FBgn0033942	311.796	109.816	513.776	-2.17118	-10.9849	4.5191e-28	2.58188e-26	Cpr51A
FBgn0025864	5523.02	2086.72	8959.32	-2.08115	-16.9398	2.28974e-64	5.26182e-62	Crag
FBgn0259685	174.96	129.679	220.242	-0.728671	-3.03587	0.00239845	0.0141549	crb
FBgn0020309	2563.43	1921.29	3205.56	-0.73004	-5.60429	2.09116e-08	3.10699e-07	crol
FBgn0036746	2705.7	2081	3330.39	-0.66808	-4.51828	6.23435e-06	6.65319e-05	Crtc
FBgn0025680	1057.55	721.433	1393.66	-0.920793	-4.28397	1.83588e-05	0.000178429	cry
FBgn0020496	3759.59	2668.64	4850.54	-0.854167	-7.33323	2.24666e-13	5.12864e-12	CtBP
FBgn0011760	5254.3	4088.6	6419.99	-0.643397	-4.76374	1.90037e-06	2.20064e-05	ctp
FBgn0062412	45.2895	11.1019	79.4771	-2.5031	-6.30312	2.9171e-10	5.13022e-09	Ctr1B
FBgn0035880	88.4491	55.2995	121.599	-1.0397	-3.01142	0.00260033	0.0151578	Culd
FBgn0023094	736.515	381.978	1091.05	-1.49011	-9.44068	3.7036e-21	1.38764e-19	cyc
FBgn0033753	21.6877	10.2664	33.109	-1.38693	-2.94827	0.00319553	0.0181366	Cyp301a1
FBgn0036910	2736.73	150.382	5323.08	-5.0093	-25.433	1.08966e-142	2.81704e-139	Cyp305a1
FBgn0033982	94.516	53.8762	135.156	-1.26815	-5.16092	2.45745e-07	3.22084e-06	Cyp317a1
FBgn0031925	5.2193	0	10.4386	-2.37229	-3.86885	0.000109349	0.000917839	Cyp4d21
FBgn0031126	384.123	309.237	459.009	-0.554185	-2.99241	0.00276784	0.016008	Cyp6v1
FBgn0033065	16.6773	3.91157	29.443	-2.31151	-4.48246	7.37863e-06	7.76095e-05	Cyp6w1
FBgn0015040	1375.92	548.167	2203.67	-1.95794	-10.0891	6.17294e-24	2.65977e-22	Cyp9c1
FBgn0038037	542.737	439.042	646.431	-0.542188	-2.87016	0.00410267	0.0224713	Cyp9f2
FBgn0035600	5356.39	4047.52	6665.25	-0.714224	-6.65322	2.86747e-11	5.57378e-10	Cyt-c1
FBgn0022935	238.164	186.237	290.091	-0.62496	-3.12438	0.00178178	0.0109284	D19A
FBgn0020493	478.786	226.232	731.339	-1.664	-10.459	1.33282e-25	6.4405e-24	Dad
FBgn0263930	524.187	414.961	633.413	-0.596134	-3.38311	0.000716689	0.00492771	dally
FBgn0019643	147.632	65.5159	229.748	-1.72906	-6.96618	3.25666e-12	6.92945e-11	Dat
FBgn0034136	30.5518	14.7541	46.3494	-1.32684	-2.6913	0.00711749	0.0360441	DAT
FBgn0028381	327.085	49.2181	604.951	-3.50567	-16.9173	3.3551e-64	7.5424e-62	Decay
FBgn0086687	4425.23	2994.02	5856.44	-0.957206	-7.20085	5.98382e-13	1.34227e-11	Desat1
FBgn0026085	181.39	133.342	229.438	-0.763945	-4.03851	5.37913e-05	0.000478207	dgt4
FBgn0052791	420.746	123.202	718.289	-2.50258	-15.3376	4.28591e-53	5.75592e-51	DIP-alpha
FBgn0000463	5209.3	2646.29	7772.31	-1.43131	-4.25236	2.1153e-05	0.000203482	Dl
FBgn0024510	133.676	84.9415	182.411	-1.06172	-4.50499	6.63746e-06	7.04702e-05	dlt
FBgn0010583	242.4	194.756	290.044	-0.562498	-3.34323	0.000828107	0.00560802	dock
FBgn0029944	326.012	254.221	397.802	-0.629382	-3.57987	0.000343768	0.00256672	Dok
FBgn0267390	562.429	410.94	713.918	-0.781777	-4.80847	1.5209e-06	1.78723e-05	dop
FBgn0010109	89.7821	46.4254	133.139	-1.43273	-4.68156	2.84707e-06	3.18631e-05	dpn
FBgn0040726	76.5554	50.4768	102.634	-0.97744	-3.67872	0.000234408	0.00182668	dpr1
FBgn0024244	403.508	157.02	649.996	-2.01084	-11.6235	3.1301e-31	2.01045e-29	drm
FBgn0026722	591.86	416.932	766.788	-0.869833	-6.59715	4.19149e-11	7.96769e-10	drosha
FBgn0038071	1272.27	191.302	2353.23	-3.56387	-23.8148	2.34461e-125	4.04093e-122	Dtg
FBgn0020307	124.082	55.0216	193.143	-1.74126	-7.18955	6.50062e-13	1.4519e-11	dve
FBgn0002609	2814.83	1718.6	3911.06	-1.16582	-7.16983	7.50923e-13	1.66321e-11	E(spl)m3-HLH
FBgn0002632	13.2585	2.96221	23.5548	-2.05099	-3.49766	0.000469356	0.00339176	E(spl)m6-BFM
FBgn0002633	221.519	103.898	339.14	-1.61512	-5.74492	9.19636e-09	1.42792e-07	E(spl)m7-HLH
FBgn0000591	9.05197	0	18.1039	-3.13853	-4.80701	1.53207e-06	1.79831e-05	E(spl)m8-HLH
FBgn0002732	3144.69	1468.22	4821.16	-1.52133	-3.85672	0.000114918	0.00095991	E(spl)malpha-BFM
FBgn0260243	320.69	254.234	387.146	-0.596366	-3.6451	0.000267287	0.00204893	E(var)3-9
FBgn0020445	369.164	41.2366	697.091	-3.94847	-18.9355	5.8113e-80	1.87796e-77	E23
FBgn0011766	1255.35	1035.63	1475.08	-0.503829	-3.79031	0.00015046	0.00123006	E2f1
FBgn0000547	1469.28	1211.17	1727.38	-0.500123	-2.65261	0.00798718	0.0397093	ed
FBgn0003731	2932.03	2022.62	3841.44	-0.911001	-5.88172	4.06027e-09	6.54007e-08	Egfr
FBgn0086908	404.606	329.432	479.78	-0.533748	-3.15258	0.00161835	0.0100152	egg
FBgn0000562	645.419	434.78	856.059	-0.965377	-7.01699	2.26691e-12	4.89397e-11	egl
FBgn0260400	291.707	193.394	390.019	-0.990698	-5.46661	4.58713e-08	6.50692e-07	elav
FBgn0004858	438.126	221.238	655.014	-1.54208	-9.84296	7.35176e-23	2.99309e-21	elB
FBgn0020443	2223.07	1822.1	2624.04	-0.516318	-2.96008	0.00307556	0.0175617	Elf
FBgn0085421	1077.38	642.033	1512.73	-1.20818	-6.53263	6.46262e-11	1.21069e-09	Epac
FBgn0000592	44.5563	5.20928	83.9033	-2.01507	-3.41044	0.000648592	0.0045257	Est-6
FBgn0039225	8.77987	1.56967	15.9901	-2.088	-3.35957	0.000780652	0.00533558	Ets96B
FBgn0000615	186.871	136.128	237.615	-0.783068	-3.94248	8.06423e-05	0.000692052	exu
FBgn0050502	55.0212	23.4571	86.5852	-1.72315	-4.8639	1.15097e-06	1.38559e-05	fa2h
FBgn0000639	7.61401	1.62669	13.6013	-1.83953	-2.95734	0.00310302	0.0176698	Fbp1
FBgn0000644	12.6793	5.57616	19.7825	-1.43236	-2.76168	0.00575044	0.0300633	Fcp3C
FBgn0037475	11.6848	1.49379	21.8757	-2.51952	-4.07851	4.5326e-05	0.000408646	Fer1
FBgn0085397	35.127	1.68361	68.5703	-4.16361	-7.16979	7.51109e-13	1.66321e-11	Fili
FBgn0035498	1796.37	1308.47	2284.27	-0.796561	-6.74941	1.48443e-11	2.96915e-10	Fit1
FBgn0010470	688.498	77.5808	1299.42	-3.95728	-20.2358	4.74264e-91	2.58125e-88	Fkbp14
FBgn0000659	5411.28	4468.73	6353.83	-0.501444	-3.69486	0.000220005	0.00173371	fkh
FBgn0033079	1432.49	1084.68	1780.31	-0.709035	-5.9175	3.26866e-09	5.31466e-08	Fmo-2
FBgn0038197	1453.99	1111.15	1796.83	-0.685729	-5.27178	1.35104e-07	1.83347e-06	foxo
FBgn0011592	1054.24	677.676	1430.81	-1.05879	-6.55795	5.4551e-11	1.0294e-09	fra
FBgn0023083	510.235	387.911	632.559	-0.692411	-4.42608	9.59618e-06	9.88388e-05	fray
FBgn0026718	1410.03	817.464	2002.6	-1.27483	-8.70166	3.27064e-18	1.0249e-16	fu12
FBgn0036485	135.769	77.3203	194.217	-1.2806	-5.74848	9.00473e-09	1.40238e-07	FucTA
FBgn0031702	6.14152	1.27851	11.0045	-1.68433	-2.6568	0.00788859	0.039295	fusl
FBgn0027343	116.245	44.1543	188.336	-1.98007	-7.25468	4.02614e-13	9.07066e-12	fz3
FBgn0001086	1603.91	1314.21	1893.61	-0.51853	-3.46766	0.000525006	0.00375715	fzy
FBgn0035147	3236.8	2523.18	3950.42	-0.640407	-5.17844	2.23746e-07	2.94371e-06	Gale
FBgn0001122	644.172	524.944	763.4	-0.532642	-3.94706	7.91155e-05	0.000680077	Galphao
FBgn0263200	1014.47	369.814	1659.13	-2.13897	-15.616	5.66246e-55	8.61111e-53	Galt
FBgn0035879	1736.15	802.83	2669.47	-1.70088	-10.2781	8.84814e-25	4.04861e-23	GAPcenA
FBgn0001091	622.662	492.721	752.604	-0.590865	-2.70524	0.00682551	0.0348728	Gapdh1
FBgn0034736	1695.09	259.874	3130.31	-3.53023	-22.3522	1.14858e-110	9.89789e-108	gas
FBgn0029667	8.58742	2.65193	14.5229	-1.65021	-2.78917	0.00528429	0.0279707	Gas8
FBgn0038391	987.416	393.033	1581.8	-1.95838	-10.2712	9.50172e-25	4.32852e-23	GATAe
FBgn0261703	137.983	65.7063	210.26	-1.60876	-6.61576	3.69641e-11	7.06555e-10	gce
FBgn0027341	26.5862	5.62057	47.5519	-2.55702	-5.49807	3.83969e-08	5.51475e-07	Gfat1
FBgn0025592	412.439	327.353	497.525	-0.593802	-3.7552	0.000173205	0.00139931	Gk1
FBgn0067102	554.233	351.295	757.17	-1.08164	-5.79448	6.85338e-09	1.08035e-07	GlcT-1
FBgn0261625	349.092	122.235	575.95	-2.15961	-9.73845	2.06676e-22	8.22016e-21	GLS
FBgn0265191	52.0392	21.6784	82.4001	-1.77706	-5.4523	4.97233e-08	7.01485e-07	Glycogenin
FBgn0266064	501.764	322.142	681.386	-1.05996	-6.55241	5.6617e-11	1.06644e-09	GlyS
FBgn0038074	77.7346	49.2052	106.264	-1.01911	-3.09605	0.00196116	0.0118807	Gnmt
FBgn0001124	1760.85	1454.51	2067.18	-0.502526	-4.34626	1.38476e-05	0.000138222	Got1
FBgn0038440	76.3701	2.51921	150.221	-3.23003	-5.47286	4.42839e-08	6.29038e-07	Gr89a
FBgn0039520	12.9784	3.75965	22.197	-1.85438	-3.32801	0.000874681	0.00586581	Gr98a
FBgn0046885	9.47827	0	18.9565	-3.16178	-4.84251	1.28211e-06	1.53452e-05	Gr98d
FBgn0029830	970.574	330.827	1610.32	-2.24012	-13.5432	8.69418e-42	8.32468e-40	Grip
FBgn0001612	443.674	361.277	526.07	-0.534523	-3.35656	0.000789188	0.00538324	Grip91
FBgn0001142	171.398	35.9958	306.801	-2.88535	-9.60109	7.91046e-22	3.05232e-20	Gs1
FBgn0052495	498.779	278.184	719.374	-1.34011	-7.47284	7.84821e-14	1.85717e-12	GSS
FBgn0030882	482.369	274.203	690.536	-1.29995	-7.00345	2.49734e-12	5.3802e-11	GSS
FBgn0034335	289.553	223.512	355.595	-0.653378	-3.42837	0.000607213	0.00427447	GstE1
FBgn0034354	355.437	59.1554	651.72	-3.36479	-17.1573	5.5442e-66	1.39836e-63	GstE11
FBgn0027590	943.563	112.095	1775.03	-3.88503	-20.3034	1.19886e-91	6.88747e-89	GstE12
FBgn0035904	1202.77	638.749	1766.78	-1.44834	-10.169	2.72812e-24	1.20049e-22	GstO3
FBgn0037697	31.9477	11.545	52.3505	-1.92148	-4.71083	2.46708e-06	2.79738e-05	GstZ2
FBgn0260399	786.589	558.857	1014.32	-0.850343	-6.48719	8.74532e-11	1.62362e-09	gwl
FBgn0008636	4.09213	0	8.18427	-2.06072	-3.46445	0.000531318	0.00379245	hbn
FBgn0051320	236.428	141.957	330.9	-1.19207	-6.03519	1.58775e-09	2.63969e-08	HEATR2
FBgn0038251	512.515	398.899	626.131	-0.63782	-4.08435	4.42012e-05	0.000399899	Hexim
FBgn0041629	24.7173	0.930418	48.5042	-3.98936	-5.98435	2.17259e-09	3.58322e-08	Hexo2
FBgn0028577	1290.72	987.621	1593.82	-0.682453	-5.25834	1.45361e-07	1.95813e-06	hfp
FBgn0003997	152.292	86.0732	218.512	-1.28573	-5.1337	2.841e-07	3.70476e-06	hid
FBgn0051617	19.5024	7.10802	31.8969	-1.7875	-3.7385	0.000185125	0.00148632	His1:CG31617
FBgn0053813	20.0964	8.36766	31.8251	-1.58464	-3.31128	0.000928697	0.00617996	His1:CG31617
FBgn0053849	21.1956	10.9057	31.4854	-1.29794	-2.8837	0.00393036	0.0216767	His1:CG31617
FBgn0014857	2367.15	1464.87	3269.43	-1.14788	-9.92261	3.31953e-23	1.37309e-21	His3.3B
FBgn0004362	15101.2	11462.5	18739.9	-0.698237	-4.55823	5.15858e-06	5.55098e-05	HmgD
FBgn0010228	1501.26	874.907	2127.61	-1.25424	-7.00193	2.52457e-12	5.42757e-11	HmgZ
FBgn0264785	1568.32	1190.29	1946.35	-0.700791	-5.32004	1.03746e-07	1.42286e-06	Hph
FBgn0034261	102.237	63.2942	141.18	-1.11295	-4.36186	1.28959e-05	0.000129598	HPS4
FBgn0038755	362.595	281.014	444.176	-0.643685	-3.63876	0.000273959	0.00208924	Hs6st
FBgn0266599	25701.7	20121.5	31282	-0.629557	-4.83927	1.30317e-06	1.55613e-05	Hsc70-4
FBgn0085451	151.62	117.024	186.216	-0.650909	-2.79136	0.00524875	0.0278345	htk
FBgn0001941	3125.26	2301.85	3948.68	-0.765343	-4.86783	1.12832e-06	1.3599e-05	ifc
FBgn0263397	1074	593.206	1554.79	-1.36865	-9.05967	1.30848e-19	4.45097e-18	Ih
FBgn0261244	601.36	311.174	891.546	-1.48993	-8.62893	6.19273e-18	1.90592e-16	inaE
FBgn0260991	305.394	244.341	366.446	-0.562749	-2.55843	0.0105147	0.0496494	Incenp
FBgn0036816	370.533	57.6991	683.367	-3.46945	-16.7935	2.72523e-63	5.53837e-61	Indy
FBgn0025885	5523.12	3663.68	7382.55	-0.994284	-6.28022	3.38104e-10	5.88608e-09	Inos
FBgn0034224	8.58252	0	17.165	-2.98023	-4.63456	3.577e-06	3.94347e-05	insb
FBgn0011674	376.891	107.474	646.308	-2.53054	-14.0771	5.25317e-45	5.77904e-43	insc
FBgn0036999	91.0847	60.4713	121.698	-0.953643	-3.45133	0.000557827	0.00396573	isoQC
FBgn0010395	187.311	142.868	231.754	-0.675505	-3.35795	0.000785237	0.00536336	Itgbn
FBgn0259682	1677.58	1061.68	2293.49	-1.09214	-6.73163	1.67769e-11	3.33634e-10	Jabba
FBgn0040308	679.211	401.533	956.89	-1.23531	-8.93197	4.18484e-19	1.36947e-17	Jafrac2
FBgn0010053	248.865	136.392	361.338	-1.37777	-7.79448	6.46735e-15	1.67197e-13	Jheh1
FBgn0039350	858.056	629.609	1086.5	-0.77219	-4.75978	1.93799e-06	2.2392e-05	jigr1
FBgn0027339	1370.86	604.846	2136.87	-1.79474	-12.3659	3.99496e-35	3.08298e-33	jim
FBgn0051363	2710.64	1752.82	3668.45	-1.05181	-7.5724	3.664e-14	8.91516e-13	Jupiter
FBgn0040208	1005.2	814.652	1195.74	-0.547949	-4.33236	1.47519e-05	0.0001464	Kat60
FBgn0002578	147.131	43.3192	250.942	-2.40863	-8.98102	2.68257e-19	8.91975e-18	Kaz-m1
FBgn0033494	223.214	46.7678	399.659	-3.01058	-14.2678	3.47254e-46	3.98995e-44	KCNQ
FBgn0037659	523.159	322.428	723.89	-1.137	-6.04494	1.49467e-09	2.48894e-08	Kdm2
FBgn0261955	660.547	120.051	1201.04	-3.23934	-16.9955	8.86639e-65	2.0838e-62	kdn
FBgn0015400	9.1944	0.94945	17.4394	-2.5237	-3.82647	0.000129993	0.0010754	kek2
FBgn0010504	287.379	135.647	439.112	-1.6289	-7.04481	1.85717e-12	4.0262e-11	kermit
FBgn0019968	621.354	473.098	769.611	-0.691648	-4.65631	3.21934e-06	3.56819e-05	Khc-73
FBgn0013469	1235.04	747.29	1722.8	-1.18207	-6.8962	5.34122e-12	1.11358e-10	klu
FBgn0264816	367.07	302.375	431.764	-0.508008	-3.39166	0.00069471	0.00479893	koko
FBgn0032683	61.3707	27.058	95.6834	-1.68153	-5.01585	5.28004e-07	6.63437e-06	kon
FBgn0004167	2091.14	1716.59	2465.69	-0.511681	-2.77998	0.00543624	0.0286525	kst
FBgn0015721	102.819	75.0231	130.616	-0.762186	-2.98139	0.00286942	0.0165123	ktub
FBgn0038476	1738.88	1419.47	2058.29	-0.530402	-3.99384	6.50116e-05	0.000568288	kuk
FBgn0010607	306.306	228.276	384.335	-0.72175	-2.86273	0.00420008	0.0229561	l(2)05714
FBgn0086445	193.039	151.425	234.654	-0.617042	-3.34014	0.000837376	0.00565968	l(2)37Cd
FBgn0021979	5031.97	3960.52	6103.43	-0.615023	-4.25079	2.13022e-05	0.000204537	l(2)k09913
FBgn0034083	561.381	337.289	785.472	-1.19389	-7.06087	1.65459e-12	3.60213e-11	lbk
FBgn0016032	290.314	152.711	427.917	-1.44764	-7.56358	3.92109e-14	9.47384e-13	lbm
FBgn0034657	657.627	373.43	941.824	-1.31466	-8.87654	6.89747e-19	2.21512e-17	LBR
FBgn0028583	7.65931	0	15.3186	-2.77617	-4.39829	1.09107e-05	0.000111161	lcs
FBgn0002023	65.8057	47.4009	84.2105	-0.78469	-2.85426	0.00431376	0.0234906	Lim3
FBgn0261565	1622.97	1293.48	1952.46	-0.585333	-4.09233	4.27055e-05	0.000388065	Lmpt
FBgn0020278	1342.19	917.436	1766.94	-0.921646	-4.8273	1.38395e-06	1.64311e-05	loco
FBgn0028582	505.23	334.036	676.424	-1.00212	-6.83393	8.26205e-12	1.6952e-10	lqf
FBgn0033212	925.695	646.71	1204.68	-0.887983	-6.86224	6.77892e-12	1.39922e-10	LRR
FBgn0002564	40.5861	1.68361	79.4886	-4.39437	-7.62863	2.37263e-14	5.82788e-13	Lsp1gamma
FBgn0004429	59.0041	5.06363	112.944	-1.52106	-2.91008	0.00361337	0.0201	LysP
FBgn0011648	1608.93	1110.74	2107.12	-0.911331	-6.39185	1.6389e-10	2.93724e-09	Mad
FBgn0035640	273.337	212.891	333.782	-0.635005	-3.50403	0.000458282	0.00332102	mad2
FBgn0027497	283.011	233.112	332.91	-0.50674	-2.6968	0.00700091	0.0355407	Madm
FBgn0050359	13.5799	0.987347	26.1725	-3.06344	-4.62848	3.68363e-06	4.04808e-05	Mal-A5
FBgn0050360	77.3748	26.2542	128.496	-2.08284	-5.76809	8.01726e-09	1.25807e-07	Mal-A6
FBgn0032381	48.9823	0.291163	97.6734	-3.53325	-5.35668	8.47652e-08	1.1703e-06	Mal-B1
FBgn0265487	7516.6	6098.76	8934.44	-0.543472	-3.8626	0.000112187	0.000939372	mbl
FBgn0023549	49.1448	2.44324	95.8464	-4.30295	-8.42101	3.73254e-17	1.1028e-15	Mct1
FBgn0034389	2023.92	1156.03	2891.82	-1.30732	-10.0261	1.17001e-23	4.93839e-22	Mctp
FBgn0262559	7896.3	6276.69	9515.9	-0.594807	-5.09308	3.52291e-07	4.50871e-06	Mdh2
FBgn0002715	333.54	265.553	401.526	-0.577832	-2.98555	0.00283067	0.0163166	mei-S332
FBgn0031307	180.985	13.2159	348.755	-4.4128	-14.4625	2.09092e-47	2.45707e-45	MFS3
FBgn0086442	694.741	573.578	815.904	-0.502993	-4.02352	5.73339e-05	0.00050631	mib2
FBgn0033846	518.111	404.521	631.701	-0.633252	-3.96383	7.37566e-05	0.000638257	mip120
FBgn0034430	456.46	373.145	539.775	-0.526295	-3.41394	0.000640297	0.00447386	mip40
FBgn0029002	5709.09	3955.29	7462.89	-0.899875	-5.53402	3.12973e-08	4.5265e-07	miple2
FBgn0021776	508.628	299.183	718.073	-1.20403	-4.70163	2.58098e-06	2.91693e-05	mira
FBgn0019960	1663.28	1293.72	2032.83	-0.646052	-5.26615	1.39318e-07	1.88325e-06	Mitofilin
FBgn0036844	576.01	322.211	829.808	-1.34651	-9.26718	1.91136e-20	6.88688e-19	Mkp3
FBgn0004687	1902.24	1442.22	2362.26	-0.704176	-5.56303	2.65133e-08	3.88348e-07	Mlc-c
FBgn0011659	422.464	225.124	619.804	-1.4365	-8.92898	4.29944e-19	1.39375e-17	Mlh1
FBgn0265512	1136.26	629.313	1643.21	-1.34417	-6.52376	6.85662e-11	1.27755e-09	mlt
FBgn0025631	2406.51	478.103	4334.92	-3.08557	-14.6832	8.25938e-49	1.00483e-46	moody
FBgn0027930	130.166	61.5985	198.734	-1.61713	-6.71145	1.92701e-11	3.81748e-10	MP1
FBgn0027949	321.731	242.013	401.449	-0.711914	-3.988	6.66329e-05	0.000580498	msb1l
FBgn0035209	81.3304	57.7754	104.885	-0.816829	-3.00778	0.00263165	0.0153318	msd1
FBgn0035132	769.058	326.051	1212.06	-1.85176	-10.2544	1.13057e-24	5.12771e-23	mthl10
FBgn0051720	1041.5	294.686	1788.31	-2.57156	-19.6481	5.99933e-86	2.58496e-83	mthl15
FBgn0034219	133.44	96.5305	170.35	-0.789448	-3.34248	0.00083032	0.00561933	mthl4
FBgn0035131	87.5898	36.7801	138.4	-1.77265	-5.55664	2.75021e-08	4.01127e-07	mthl9
FBgn0039532	515.389	329.524	701.255	-1.0649	-5.66537	1.46708e-08	2.2245e-07	Mtl
FBgn0010431	11.8267	4.80401	18.8493	-1.51418	-2.85925	0.0042465	0.0231731	mtrm
FBgn0262737	755.938	491.362	1020.51	-1.03689	-6.65594	2.815e-11	5.4821e-10	mub
FBgn0033402	682.001	550.982	813.02	-0.553062	-4.01807	5.86776e-05	0.000517293	Myd88
FBgn0010246	404.001	296.315	511.687	-0.76451	-3.70717	0.00020959	0.0016621	Myo61F
FBgn0004647	1974.52	1249.4	2699.63	-1.09759	-8.1274	4.38602e-16	1.21924e-14	N
FBgn0036039	611.625	490.106	733.143	-0.567076	-3.11581	0.00183442	0.011218	Naa60
FBgn0265351	70.599	34.6724	106.525	-1.53208	-5.33281	9.67045e-08	1.32982e-06	nac
FBgn0085434	318.664	211.043	426.285	-0.994091	-5.89245	3.80522e-09	6.13881e-08	NaCP60E
FBgn0260795	117.143	86.5613	147.725	-0.746512	-3.08183	0.0020573	0.0123618	NaPi-III
FBgn0016684	54.7908	38.1352	71.4464	-0.83215	-2.55847	0.0105134	0.0496494	NaPi-T
FBgn0030500	283.14	227.727	338.553	-0.560692	-3.19154	0.00141515	0.00890691	Ndc80
FBgn0259174	457.372	373.811	540.932	-0.523091	-3.12807	0.00175959	0.0108052	Nedd4
FBgn0028999	9.3664	3.29135	15.4415	-1.53309	-2.62923	0.00855772	0.0419211	nerfin-1
FBgn0032848	545.801	444.966	646.637	-0.530722	-3.38726	0.000705952	0.00486359	nesd
FBgn0002932	1181.01	661.401	1700.63	-1.3363	-7.6506	2.00042e-14	4.96075e-13	neur
FBgn0037137	2696.41	2186.24	3206.58	-0.545297	-3.72303	0.00019685	0.001578	Nopp140
FBgn0031381	2570.41	1899.19	3241.62	-0.761212	-5.48417	4.15425e-08	5.9254e-07	Npc2a
FBgn0027109	31182.4	4975.18	57389.7	-1.89654	-3.20628	0.00134463	0.00852536	NPF
FBgn0036298	478.783	187.497	770.069	-1.99992	-12.2891	1.03625e-34	7.70924e-33	nst
FBgn0031145	3879.96	2811.55	4948.37	-0.809161	-7.34495	2.05833e-13	4.71805e-12	Ntf-2
FBgn0024947	1312.67	925.269	1700.06	-0.868234	-6.7345	1.64493e-11	3.28383e-10	NTPase
FBgn0029147	192.708	49.3194	336.096	-2.64682	-10.2921	7.6459e-25	3.52974e-23	NtR
FBgn0031886	507.341	395.381	619.301	-0.637986	-4.02602	5.67281e-05	0.000501389	Nuf2
FBgn0002973	437.967	330.522	545.412	-0.707645	-4.29103	1.77845e-05	0.000173664	numb
FBgn0027537	1002.39	813.95	1190.82	-0.543605	-4.04524	5.22706e-05	0.000466376	Nup93-1
FBgn0023508	589.789	458.245	721.333	-0.638833	-3.61838	0.000296449	0.00224256	Ocrl
FBgn0002985	169.748	121.005	218.492	-0.824652	-3.57304	0.000352855	0.00262887	odd
FBgn0015522	185.254	107.284	263.223	-1.2354	-4.87511	1.0875e-06	1.31531e-05	olf186-M
FBgn0003002	5.31367	0.582326	10.045	-1.85354	-2.78302	0.00538556	0.0283998	opa
FBgn0033422	16.0748	2.86721	29.2825	-2.50671	-4.52244	6.11295e-06	6.53712e-05	Or45b
FBgn0036474	38.8818	9.24107	68.5225	-2.5611	-6.4338	1.24452e-10	2.26179e-09	Or71a
FBgn0003015	11.965	0	23.93	-3.57733	-5.31405	1.07216e-07	1.4685e-06	osk
FBgn0003016	836.718	491.277	1182.16	-1.23645	-6.46878	9.87984e-11	1.81793e-09	osp
FBgn0004839	142.736	110.733	174.74	-0.639187	-2.79749	0.0051501	0.0274098	otk
FBgn0267339	93.3451	10.1525	176.538	-3.81875	-11.7725	5.40843e-32	3.58516e-30	p38c
FBgn0038516	82.1233	25.2107	139.036	-2.23212	-6.26299	3.77667e-10	6.55277e-09	P5cr-2
FBgn0263197	1338.78	928.754	1748.8	-0.903757	-7.36189	1.8132e-13	4.20411e-12	Patronin
FBgn0027580	1410.57	911.455	1909.69	-1.04567	-6.112	9.83876e-10	1.65705e-08	PCB
FBgn0011822	249.102	35.2238	462.98	-3.55481	-14.2153	7.36063e-46	8.2735e-44	pcl
FBgn0038237	108.797	10.9058	206.689	-3.87038	-10.909	1.0437e-27	5.77161e-26	Pde6
FBgn0027601	51.195	29.2291	73.1609	-1.23462	-3.95441	7.67246e-05	0.000661725	pdgy
FBgn0020386	999.443	476.973	1521.91	-1.65296	-11.8447	2.29104e-32	1.52849e-30	Pdk1
FBgn0004394	3.81406	0.329144	7.29897	-1.70944	-2.73046	0.00632456	0.0326196	pdm2
FBgn0003053	4031.74	2718.78	5344.69	-0.963473	-7.11169	1.14633e-12	2.51147e-11	peb
FBgn0038976	847.026	597.34	1096.71	-0.861696	-5.23749	1.62774e-07	2.18037e-06	Pfdn5
FBgn0035375	1618.99	782.926	2455.06	-1.62731	-11.2612	2.03902e-29	1.19127e-27	pgant6
FBgn0003076	515.023	280.575	749.47	-1.39179	-8.20001	2.40358e-16	6.77259e-15	Pgm
FBgn0037906	656.695	289.073	1024.32	-1.77697	-8.95507	3.39506e-19	1.12167e-17	PGRP-LB
FBgn0004861	175.808	136.614	215.003	-0.640717	-3.19473	0.00139963	0.00881564	ph-p
FBgn0039776	403.691	165.792	641.589	-1.91166	-10.2467	1.22492e-24	5.50736e-23	PH4alphaEFB
FBgn0016054	110.86	85.9089	135.811	-0.638264	-2.6027	0.00924935	0.0446951	phr6-4
FBgn0013725	34.2277	1.9368	66.5186	-4.05467	-7.36339	1.79293e-13	4.16644e-12	phyl
FBgn0261811	461.954	380.19	543.718	-0.505577	-3.04165	0.00235283	0.0139111	pico
FBgn0032455	589.095	445.621	732.569	-0.70838	-4.6985	2.62075e-06	2.95542e-05	Pih1D1
FBgn0003090	80.5831	32.3432	128.823	-1.82829	-5.4422	5.26258e-08	7.3988e-07	pk
FBgn0000442	152.133	27.28	276.985	-3.18269	-12.2904	1.01957e-34	7.64012e-33	Pkg21D
FBgn0004611	163.786	112.658	214.914	-0.898969	-4.05264	5.06426e-05	0.000453416	Plc21C
FBgn0261261	185.583	151.431	219.735	-0.525221	-2.55807	0.0105256	0.0496557	plx
FBgn0052250	515.04	382.457	647.622	-0.745215	-4.56788	4.92681e-06	5.34047e-05	PMP34
FBgn0035229	380.211	161.343	599.079	-1.84972	-10.4007	2.46039e-25	1.16711e-23	pns
FBgn0013726	3438.03	2800.7	4075.37	-0.535295	-4.16991	3.04717e-05	0.00028465	pnut
FBgn0036354	407.657	310.89	504.424	-0.686587	-4.10014	4.12892e-05	0.000376187	Poc1
FBgn0003124	4267.28	2952.32	5582.24	-0.903884	-5.74456	9.21605e-09	1.42863e-07	polo
FBgn0025739	227.343	130.608	324.078	-1.27456	-6.28463	3.28634e-10	5.74055e-09	pon
FBgn0069354	28.4707	14.0639	42.8775	-1.40789	-3.42216	0.000621259	0.00436443	Porin2
FBgn0065108	5.88417	0	11.7683	-2.52854	-4.0668	4.76635e-05	0.000428226	ppk16
FBgn0265001	14.8493	2.30392	27.3948	-2.62498	-4.59183	4.3938e-06	4.77774e-05	ppk18
FBgn0033635	1032.53	25.7039	2039.36	-6.1397	-30.0039	8.73344e-198	4.51563e-194	Prip
FBgn0033688	1745.29	1423.27	2067.31	-0.533138	-4.37408	1.21948e-05	0.000123151	Prp8
FBgn0261243	2445.79	1926.68	2964.9	-0.615276	-4.92103	8.6092e-07	1.06235e-05	Psa
FBgn0028341	1406.01	924.146	1887.88	-1.01402	-6.42819	1.29133e-10	2.33864e-09	Ptpmeg2
FBgn0003175	433.287	289.566	577.009	-0.966044	-4.90115	9.52781e-07	1.16325e-05	px
FBgn0053207	178.913	98.042	259.784	-1.36517	-6.27175	3.57007e-10	6.20471e-09	pxb
FBgn0037513	977.656	109.451	1845.86	-3.5896	-8.92975	4.26967e-19	1.38845e-17	pyd3
FBgn0259785	1526.59	1148.61	1904.58	-0.721561	-5.82758	5.62377e-09	8.87869e-08	pzg
FBgn0028572	114.977	85.9976	143.956	-0.712431	-3.04541	0.00232365	0.013778	qtc
FBgn0260499	14.3969	6.97504	21.8189	-1.32067	-2.67604	0.00744983	0.0375067	qvr
FBgn0002567	390.962	79.7196	702.204	-3.05505	-15.0055	6.7606e-51	8.32278e-49	Rab32
FBgn0015372	370.301	256.677	483.926	-0.897165	-5.57532	2.47073e-08	3.63441e-07	RabX1
FBgn0014011	1002.26	793.793	1210.72	-0.600034	-4.28091	1.86131e-05	0.00018073	Rac2
FBgn0262699	147.381	72.9657	221.796	-1.55547	-7.35231	1.94816e-13	4.49686e-12	rap
FBgn0031745	3391.98	1410.09	5373.87	-1.91462	-17.3142	3.67883e-67	9.51071e-65	rau
FBgn0003227	188.764	155.058	222.47	-0.507635	-2.57526	0.0100166	0.0477555	rec
FBgn0015801	49.3948	11.2981	87.4915	-2.59807	-6.53199	6.4903e-11	1.21367e-09	Reg-5
FBgn0031814	272.72	171.755	373.685	-1.10032	-6.22669	4.76389e-10	8.16971e-09	retm
FBgn0261258	271.546	198.585	344.507	-0.777833	-3.8668	0.000110272	0.000924833	rgn
FBgn0030893	440.434	267.166	613.701	-1.17064	-6.33057	2.44263e-10	4.33262e-09	RhoGAP16F
FBgn0261461	637.901	392.767	883.034	-1.15182	-8.09003	5.9651e-16	1.64933e-14	RhoGAP18B
FBgn0025836	459.587	361.018	558.156	-0.620717	-4.14756	3.36033e-05	0.000310816	RhoGAP1A
FBgn0264707	595.315	371.563	819.066	-1.12445	-7.5512	4.31273e-14	1.03476e-12	RhoGEF3
FBgn0026181	2108.98	1630.96	2586.99	-0.658101	-5.20988	1.88967e-07	2.5117e-06	Rok
FBgn0033998	1831.23	1394.08	2268.38	-0.692051	-4.80316	1.56183e-06	1.82495e-05	row
FBgn0004584	1869.42	1522.51	2216.33	-0.536881	-4.48041	7.4501e-06	7.82147e-05	Rrp1
FBgn0039872	47.9942	21.1908	74.7977	-1.65922	-4.68495	2.80027e-06	3.14414e-05	salt
FBgn0004170	102.856	2.28489	203.427	-5.51466	-10.9717	5.22938e-28	2.95503e-26	sc
FBgn0020907	635.632	496.871	774.392	-0.615454	-2.60196	0.00926936	0.0447709	Scp2
FBgn0052056	2936.85	1773.88	4099.82	-1.19419	-8.91059	5.07624e-19	1.63531e-17	scramb1
FBgn0035390	1220.71	531.449	1909.96	-1.81372	-11.3969	4.33233e-30	2.66671e-28	scramb2
FBgn0011260	3847.33	2746.99	4947.67	-0.842654	-7.94912	1.87843e-15	5.03234e-14	Sema2a
FBgn0264273	224.134	39.6665	408.601	-3.26745	-15.2766	1.0953e-52	1.42935e-50	Sema2b
FBgn0250876	682.366	75.7636	1288.97	-4.00501	-22.9644	1.059e-116	1.36888e-113	Sema5c
FBgn0051632	83.6477	57.0027	110.293	-0.910463	-3.61243	0.000303345	0.00228636	sens-2
FBgn0259923	395.68	326.156	465.205	-0.502232	-3.02748	0.00246599	0.0144809	Sep4
FBgn0034897	257.341	124.563	390.12	-1.60659	-8.1855	2.71171e-16	7.62004e-15	Sesn
FBgn0014879	8804.2	7070.53	10537.9	-0.570329	-4.831	1.35852e-06	1.61476e-05	Set
FBgn0261445	1347.86	746.619	1949.1	-1.36784	-10.4562	1.37298e-25	6.60372e-24	sgl
FBgn0003390	107.45	18.3238	196.577	-3.21899	-10.8956	1.20997e-27	6.65549e-26	shf
FBgn0025625	86.7178	33.7676	139.668	-1.94361	-7.16657	7.68985e-13	1.69916e-11	Sik2
FBgn0051163	43.9284	18.3239	69.5329	-1.73847	-4.69878	2.61725e-06	2.95469e-05	SKIP
FBgn0025637	3639.2	2421.65	4856.75	-0.995093	-8.69739	3.3961e-18	1.061e-16	SkpA
FBgn0043854	10.1569	1.51274	18.801	-2.2403	-3.59667	0.000322314	0.00241525	slam
FBgn0031998	146.731	29.0777	264.384	-3.04676	-12.1808	3.93582e-34	2.82641e-32	SLC5A11
FBgn0023167	379.497	310.712	448.282	-0.513811	-2.88164	0.00395616	0.0217841	SmD3
FBgn0038257	70.4893	38.7174	102.261	-1.27049	-3.66324	0.00024905	0.00192196	smp-30
FBgn0039873	29.5905	12.8043	46.3766	-1.58437	-3.64756	0.000264741	0.00203244	Smvt
FBgn0011715	500.291	197.669	802.913	-1.97566	-10.9949	4.04397e-28	2.32326e-26	Snr1
FBgn0261792	175.989	140.272	211.707	-0.57969	-3.02596	0.00247844	0.0145375	snRNP-U1-C
FBgn0032005	2409.77	1869.66	2949.88	-0.652843	-5.83032	5.53215e-09	8.7474e-08	Snx6
FBgn0004892	174.201	10.2474	338.154	-4.72472	-15.3671	2.72176e-53	3.70339e-51	sob
FBgn0033631	80.3251	13.2662	147.384	-3.21608	-9.65453	4.70291e-22	1.8352e-20	Sod3
FBgn0003463	120.243	42.8053	197.681	-2.10078	-7.54785	4.42486e-14	1.0592e-12	sog
FBgn0024288	1125.2	676.42	1573.98	-1.19243	-6.83493	8.20461e-12	1.68676e-10	Sox100B
FBgn0036411	1825.42	784.131	2866.7	-1.83482	-10.6811	1.24813e-26	6.51865e-25	Sox21a
FBgn0260440	415.23	12.9693	817.491	-5.65917	-21.136	3.71511e-99	2.74414e-96	spdo
FBgn0032451	526.698	432.393	621.004	-0.514123	-3.38741	0.00070556	0.00486359	spict
FBgn0086676	3715.66	2993.98	4437.34	-0.555322	-3.11646	0.00183034	0.0112064	spin
FBgn0031549	175.338	135.849	214.828	-0.641085	-2.93032	0.0033861	0.0190717	Spindly
FBgn0003475	495.981	376.189	615.774	-0.696365	-4.27825	1.88372e-05	0.000182735	spir
FBgn0010591	1323.39	949.858	1696.93	-0.825698	-5.95764	2.55901e-09	4.19377e-08	Sply
FBgn0010905	529.855	425.75	633.96	-0.559397	-2.90625	0.00365791	0.0203041	Spn
FBgn0082585	78.4833	43.173	113.794	-1.3363	-5.10772	3.26073e-07	4.19393e-06	sprt
FBgn0028683	274.827	169.09	380.564	-1.14719	-6.22797	4.7251e-10	8.11666e-09	spt4
FBgn0010768	65.4219	19.292	111.552	-2.3695	-7.70271	1.33206e-14	3.35972e-13	sqz
FBgn0264959	1392.9	1139.42	1646.37	-0.525876	-4.18407	2.86336e-05	0.000268694	Src42A
FBgn0003512	409.934	295.507	524.361	-0.812381	-4.75543	1.98024e-06	2.27783e-05	Sry-delta
FBgn0039349	1520.92	918.444	2123.4	-1.19645	-9.45222	3.31722e-21	1.25195e-19	Ssadh
FBgn0015299	1100.45	829.23	1371.67	-0.714223	-4.69562	2.658e-06	2.99416e-05	Ssb-c31a
FBgn0035627	220.238	173.907	266.568	-0.604152	-3.39906	0.000676177	0.00468656	Sse
FBgn0003515	40.7713	19.0706	62.4719	-1.51148	-3.87001	0.000108829	0.000914219	st
FBgn0016917	3734.35	2862.64	4606.05	-0.679064	-5.51393	3.50902e-08	5.05388e-07	Stat92E
FBgn0002466	606.282	475.551	737.014	-0.62081	-3.69088	0.000223479	0.00174943	sti
FBgn0086704	52.353	31.1281	73.5779	-1.15596	-3.74497	0.000180416	0.00145076	stops
FBgn0033051	225.193	166.598	283.788	-0.736724	-3.05949	0.00221713	0.0131992	Strica
FBgn0086708	248.484	126.07	370.898	-1.48423	-5.73174	9.94054e-09	1.53426e-07	stv
FBgn0003567	1418.64	1153.67	1683.61	-0.539212	-4.20351	2.62806e-05	0.00024819	su(Hw)
FBgn0265623	193.515	148.235	238.795	-0.673786	-3.48044	0.000500592	0.00359238	Su(z)2
FBgn0003545	319.552	261.413	377.691	-0.520756	-3.0833	0.0020472	0.0123082	sub
FBgn0038504	1175.72	858.809	1492.64	-0.786068	-5.48785	4.06866e-08	5.81936e-07	Sur-8
FBgn0024187	176.672	126.253	227.09	-0.828224	-4.04292	5.27898e-05	0.000470197	syd
FBgn0037130	115.903	28.7989	203.007	-2.69612	-10.4618	1.2931e-25	6.27792e-24	Syn1
FBgn0033876	35.8189	12.3046	59.3331	-2.00884	-5.09387	3.50833e-07	4.49562e-06	Syngr
FBgn0034691	440.08	316.362	563.797	-0.818252	-5.11352	3.16202e-07	4.08221e-06	Synj
FBgn0086367	33.8319	1.86084	65.8029	-4.00803	-7.19488	6.25177e-13	1.39934e-11	t
FBgn0086358	271.967	209.77	334.164	-0.652609	-3.41937	0.000627662	0.00439653	Tab2
FBgn0010280	863.623	673.203	1054.04	-0.640277	-5.04544	4.52485e-07	5.72726e-06	Taf4
FBgn0037470	873.303	717.473	1029.13	-0.511984	-3.29426	0.000986811	0.00649976	Tailor
FBgn0046689	46.0505	20.2038	71.8972	-1.63978	-4.30272	1.68714e-05	0.000165215	Takl1
FBgn0039015	56.4728	31.2868	81.6588	-1.27579	-3.83351	0.00012633	0.00105014	Takl2
FBgn0035638	110.444	4.72813	216.159	-4.94462	-12.5861	2.517e-36	2.00217e-34	Tektin-C
FBgn0025879	1504.86	1073.62	1936.11	-0.834487	-4.73084	2.23595e-06	2.55774e-05	Timp
FBgn0035083	4525.89	3657.97	5393.8	-0.551256	-3.56923	0.000358037	0.00265981	Tina-1
FBgn0003721	12254.1	6310.21	18197.9	-1.51323	-12.4778	9.86839e-36	7.67286e-34	Tm1
FBgn0261575	30.303	9.48781	51.1181	-1.80603	-3.33884	0.000841279	0.00567493	tobi
FBgn0033636	520.754	291.059	750.448	-1.34694	-9.38221	6.46045e-21	2.38953e-19	tou
FBgn0035719	110.87	44.3055	177.434	-1.92147	-7.56287	3.94281e-14	9.50409e-13	tow
FBgn0035078	47.303	24.3369	70.2692	-1.40664	-4.23913	2.24391e-05	0.000213864	Tpc2
FBgn0046687	1695.85	514.913	2876.78	-2.45175	-18.1095	2.6812e-73	7.70175e-71	Tre1
FBgn0051721	594.559	219.012	970.105	-2.10247	-12.0184	2.84363e-33	1.99628e-31	Trim9
FBgn0024277	2018.92	1071.89	2965.95	-1.44853	-10.2119	1.75445e-24	7.82015e-23	trio
FBgn0013263	2450.75	1582.45	3319.04	-1.05578	-7.80182	6.10227e-15	1.58154e-13	Trl
FBgn0010452	383.17	163.458	602.882	-1.82845	-9.16631	4.89498e-20	1.6873e-18	trn
FBgn0261451	2061.67	935.324	3188.02	-1.75125	-14.2601	3.88127e-46	4.41057e-44	trol
FBgn0032074	4162.31	3172.49	5152.13	-0.686705	-4.12651	3.68315e-05	0.000337655	Tsp29Fa
FBgn0032075	263.382	185.998	340.766	-0.84529	-3.77578	0.000159506	0.00129572	Tsp29Fb
FBgn0033135	25.8406	11.6462	40.035	-1.4878	-3.29664	0.000978494	0.00645319	Tsp42En
FBgn0035124	80.2919	12.4309	148.153	-3.27265	-9.27292	1.81113e-20	6.57154e-19	ttm2
FBgn0086368	57.1133	28.7608	85.4658	-1.46389	-4.5765	4.72817e-06	5.13054e-05	tw
FBgn0038542	162.438	11.8551	313.02	-4.37211	-13.3123	1.96251e-40	1.79596e-38	TyrR
FBgn0038541	38.9286	16.0328	61.8244	-1.60054	-3.3518	0.000802887	0.00545868	TyrRII
FBgn0010288	2126.29	1642.27	2610.31	-0.662109	-5.67135	1.41679e-08	2.1514e-07	Uch
FBgn0026315	371.121	296.338	445.903	-0.576018	-3.32579	0.000881685	0.00590895	Ugt35a
FBgn0040262	59.7891	37.2106	82.3677	-1.07761	-3.72073	0.000198644	0.00159021	Ugt36Ba
FBgn0040260	214.044	90.3974	337.691	-1.84476	-8.57959	9.52144e-18	2.91305e-16	Ugt36Bc
FBgn0040255	2.69987	0	5.39974	-1.51854	-2.73888	0.00616488	0.0319714	Ugt86De
FBgn0051352	797.517	530.113	1064.92	-0.991889	-6.72879	1.71084e-11	3.39573e-10	Unc-115a
FBgn0260463	126.397	87.1053	165.69	-0.876842	-3.2864	0.00101475	0.00665413	Unc-115b
FBgn0030904	55.4414	3.32925	107.553	-3.88936	-7.26563	3.71302e-13	8.38349e-12	upd2
FBgn0053542	691.286	263.374	1119.2	-2.05552	-13.9845	1.93757e-44	2.04453e-42	upd3
FBgn0053276	951.424	749.374	1153.47	-0.612831	-4.24912	2.14612e-05	0.000205491	Urm1
FBgn0053200	13.3109	0.968398	25.6533	-3.0656	-4.62955	3.66453e-06	4.03398e-05	VepD
FBgn0003979	3.56545	0.348092	6.7828	-1.62168	-2.62676	0.00862033	0.0422078	Vm26Aa
FBgn0003980	3.72143	0.329144	7.11372	-1.61724	-2.63216	0.00848433	0.041601	Vm26Ab
FBgn0003983	3.5941	0	7.1882	-1.70151	-3.04471	0.00232902	0.0137941	Vm34Ca
FBgn0266418	481.803	204.403	759.202	-1.85482	-10.978	4.87752e-28	2.77134e-26	wake
FBgn0024273	613.65	456.909	770.392	-0.744764	-5.69215	1.2545e-08	1.91905e-07	WASp
FBgn0037750	78.262	35.6732	120.851	-1.64668	-5.55098	2.84067e-08	4.13156e-07	Whamy
FBgn0024179	177.583	112.727	242.439	-1.05365	-4.26496	1.99935e-05	0.000192867	wit
FBgn0001983	15.6574	5.92433	25.3906	-1.65874	-3.24107	0.00119082	0.00767723	wor
FBgn0016078	318.257	174.8	461.714	-1.36953	-7.7213	1.15153e-14	2.91863e-13	wun
FBgn0041087	4257.69	3429.74	5085.64	-0.560158	-3.72069	0.000198681	0.00159021	wun2
FBgn0029906	444.455	362.012	526.898	-0.531987	-3.37293	0.000743738	0.00509935	xit
FBgn0041712	16.5711	3.75965	29.3825	-2.08383	-3.65537	0.000256812	0.0019789	yellow-d
FBgn0028516	17.3182	2.51912	32.1173	-2.80342	-5.13432	2.83167e-07	3.69725e-06	ZnT35C
FBgn0061476	423.656	342.637	504.676	-0.550461	-3.27891	0.00104208	0.00682037	Zwilch
FBgn0001332	723.894	342.814	1104.97	-1.65969	-10.5479	5.19211e-26	2.56898e-24
FBgn0262353	713.587	257.451	1169.72	-2.11933	-10.241	1.29942e-24	5.817e-23
FBgn0052027	59.7648	1.16465	118.365	-5.10327	-8.31774	8.96566e-17	2.59703e-15
FBgn0053511	61.7005	14.4312	108.97	-2.6957	-8.1255	4.45506e-16	1.23512e-14
FBgn0264501	165.302	85.3461	245.258	-1.47784	-7.13866	9.42474e-13	2.06924e-11
FBgn0267794	40.9667	10.6714	71.262	-2.47553	-6.62402	3.49568e-11	6.70665e-10
FBgn0261636	27.7031	3.25329	52.1529	-3.28356	-6.58817	4.45266e-11	8.44862e-10
FBgn0265740	24.4933	0	48.9866	-4.57694	-6.4397	1.19707e-10	2.17938e-09
FBgn0267026	54.8567	20.3997	89.3137	-1.9561	-5.8659	4.46707e-09	7.14717e-08
FBgn0265299	17.4733	0.291163	34.6555	-3.67374	-4.98643	6.15055e-07	7.66299e-06
FBgn0262028	168.585	103.221	233.949	-1.13574	-4.97975	6.3668e-07	7.92288e-06
FBgn0264328	46.2631	19.7922	72.7341	-1.71667	-4.89025	1.0071e-06	1.22379e-05
FBgn0263002	21.6618	3.44962	39.8739	-2.63858	-4.83675	1.3198e-06	1.57055e-05
FBgn0030911	102.059	58.6294	145.489	-1.25365	-4.68646	2.77976e-06	3.12791e-05
FBgn0267485	113.67	63.7814	163.558	-1.28311	-4.64011	3.48226e-06	3.84723e-05
FBgn0262741	127.387	82.2829	172.491	-1.0288	-4.56564	4.97972e-06	5.38091e-05
FBgn0267656	29.139	11.0829	47.1951	-1.83479	-4.51985	6.18828e-06	6.61085e-05
FBgn0264987	26.176	5.01938	47.3326	-2.41955	-4.48449	7.30896e-06	7.69674e-05
FBgn0263507	36.9969	17.2159	56.7778	-1.57069	-4.33314	1.46996e-05	0.000146022
FBgn0266311	45.0892	23.2101	66.9682	-1.40592	-4.22767	2.36128e-05	0.00022443
FBgn0263442	31.6079	13.3803	49.8356	-1.66895	-4.09737	4.17876e-05	0.000380393
FBgn0053319	64.8468	38.6852	91.0085	-1.154	-3.81703	0.000135065	0.00111469
FBgn0086062	13.6835	2.70886	24.6581	-2.213	-3.77784	0.000158196	0.0012871
FBgn0083035	4.85389	0	9.70777	-2.30177	-3.77227	0.000161768	0.00131306
FBgn0264352	4.83011	0	9.66022	-2.24422	-3.71162	0.00020594	0.00163943
FBgn0264745	24.1927	10.7852	37.6003	-1.56942	-3.68298	0.000230525	0.00179778
FBgn0265345	25.681	11.9878	39.3742	-1.50932	-3.67765	0.000235395	0.00183162
FBgn0267472	110.377	76.6169	144.136	-0.877927	-3.63932	0.000273355	0.00208617
FBgn0027934	11.0789	2.20901	19.9488	-2.13353	-3.59378	0.00032591	0.00244043
FBgn0266227	14.3997	4.58881	24.2106	-1.86232	-3.51875	0.000433581	0.00315779
FBgn0065048	18.0373	7.43699	28.6377	-1.62126	-3.46622	0.000527834	0.00377217
FBgn0267278	14.661	4.41794	24.9041	-1.8654	-3.45503	0.000550237	0.00391604
FBgn0263653	11.8317	3.32925	20.3341	-1.92467	-3.44486	0.000571351	0.00404681
FBgn0063449	520.364	418.834	621.894	-0.56031	-3.41909	0.000628309	0.00439653
FBgn0263342	112.262	75.4781	149.047	-0.937054	-3.40909	0.000651801	0.00454503
FBgn0266626	23.81	10.8107	36.8093	-1.4928	-3.36979	0.000752265	0.00514836
FBgn0083121	314.182	250.638	377.726	-0.577792	-3.34969	0.000809021	0.00548956
FBgn0065047	20.5169	9.20308	31.8306	-1.50451	-3.33825	0.000843085	0.00568031
FBgn0263620	16.9232	6.43713	27.4093	-1.64053	-3.24064	0.00119264	0.00768414
FBgn0263499	3.55397	0	7.10794	-1.84422	-3.18774	0.00143387	0.00901379
FBgn0267534	393.899	281.982	505.817	-0.804934	-3.08127	0.00206116	0.0123778
FBgn0265937	9.31433	2.88625	15.7424	-1.72059	-2.99065	0.00278387	0.0160737
FBgn0266277	47.5728	31.6536	63.4919	-0.932999	-2.94801	0.00319828	0.0181423
FBgn0266041	40.927	26.362	55.4921	-0.986079	-2.91764	0.00352694	0.0197146
FBgn0266631	2.83249	0	5.66497	-1.63719	-2.88312	0.00393752	0.0217046
FBgn0266020	7.36873	1.95575	12.7817	-1.73798	-2.85716	0.00427454	0.0232906
FBgn0263494	50.9233	33.9323	67.9143	-0.928861	-2.75985	0.00578282	0.0302021
FBgn0266982	3.80415	0.348092	7.26022	-1.70963	-2.73555	0.00622764	0.0322646
FBgn0267455	7.03244	1.66467	12.4002	-1.68364	-2.6984	0.00696743	0.0354752
FBgn0083010	8.8503	3.17741	14.5232	-1.54094	-2.68567	0.00723854	0.0365497

## Sheet: RNAi DOWN log2FC<-0.5,Padj<0.05
FBgn ID	baseMean	RNAI.Mean	CTRL.Mean	log2FoldChange	stat	pvalue	padj	symbol
FBgn0000008	322.653	226.018	419.288	-0.70204	-3.13868	0.00169711	0.0239157	a
FBgn0035244	1156.24	922.868	1389.62	-0.557748	-4.50441	6.65567e-06	0.00022169	ABCB7
FBgn0040507	33.1627	14.3092	52.0163	-1.10541	-4.09939	4.14232e-05	0.00105975	ACXD
FBgn0015010	148.42	28.6536	268.186	-1.15089	-4.67689	2.91254e-06	0.000106713	Ag5r
FBgn0016123	86.2187	33.6961	138.741	-1.14899	-4.26623	1.98807e-05	0.000578009	Alp4
FBgn0261393	462.766	332.498	593.035	-0.767669	-5.13178	2.87008e-07	1.40881e-05	alpha-Est5
FBgn0023179	297.024	101.59	492.458	-0.907594	-3.49133	0.000480617	0.00857504	amon
FBgn0038349	494.651	352.534	636.767	-0.766872	-4.6273	3.70456e-06	0.000131506	AOX3
FBgn0087002	141.83	100.714	182.946	-0.695853	-3.21388	0.00130953	0.0194421	apolpp
FBgn0266429	212.972	21.6436	404.3	-3.00176	-12.0816	1.32159e-33	9.03883e-31	AstA-R1
FBgn0039595	88.2786	15.8463	160.711	-2.20198	-8.45266	2.84738e-17	6.63893e-15	AstA-R2
FBgn0032336	3515.52	786.555	6244.48	-1.25722	-4.89884	9.64054e-07	3.988e-05	AstC
FBgn0036790	5.59535	0.586211	10.6045	-0.706607	-3.09229	0.00198618	0.027241	AstC-R1
FBgn0003890	900.171	734.065	1066.28	-0.502594	-3.66359	0.000248703	0.00495427	betaTub97EF
FBgn0040388	482.216	388.448	575.985	-0.522822	-3.51649	0.000437286	0.00793897	boi
FBgn0032679	1064.13	817.81	1310.45	-0.646044	-5.30405	1.13258e-07	6.24456e-06	bsf
FBgn0266756	187.953	141.922	233.984	-0.597507	-2.91363	0.00357253	0.0423217	btsz
FBgn0264386	125.437	43.4329	207.441	-1.6907	-7.1186	1.09026e-12	1.47171e-10	Ca-alpha1T
FBgn0025866	4858.16	3491.67	6224.66	-0.770887	-5.30026	1.15639e-07	6.31034e-06	CalpB
FBgn0013995	378.163	54.3998	701.926	-3.19813	-17.1196	1.06047e-65	5.43967e-62	Calx
FBgn0050106	25.6944	2.36036	49.0284	-1.85304	-6.3065	2.85413e-10	2.61433e-08	CCHa1-R
FBgn0039774	711.672	541.672	881.672	-0.624184	-3.62153	0.000292866	0.00573379	CDase
FBgn0032801	919.192	691.805	1146.58	-0.668134	-4.41697	1.00096e-05	0.000319406	CG10165
FBgn0033985	24.1395	12.7318	35.5471	-0.836381	-3.07172	0.00212829	0.0288049	CG10257
FBgn0039311	11.9733	4.14912	19.7974	-0.783799	-2.9946	0.00274803	0.0346766	CG10513
FBgn0039324	24.0717	12.1885	35.9549	-0.89881	-3.30412	0.000952742	0.0148997	CG10553
FBgn0027552	323.797	260.356	387.238	-0.519736	-3.27236	0.00106654	0.0163308	CG10863
FBgn0032857	17.5797	8.01197	27.1475	-0.807113	-2.95185	0.00315879	0.038487	CG10947
FBgn0030536	70.2275	39.1761	101.279	-0.8397	-3.15297	0.00161617	0.0229644	CG11068
FBgn0036334	3312.58	2607.72	4017.44	-0.59642	-5.34938	8.82573e-08	5.00239e-06	CG11267
FBgn0034706	110.375	75.0194	145.73	-0.738944	-3.19169	0.00141445	0.0206707	CG11275
FBgn0030311	609.004	482.591	735.418	-0.548579	-3.42105	0.000623803	0.0104911	CG11699
FBgn0039629	16.1859	5.66166	26.7101	-0.988089	-3.60551	0.000311536	0.00601892	CG11842
FBgn0039313	16.76	6.22505	27.295	-0.835816	-3.13232	0.00173432	0.0242734	CG11892
FBgn0039316	25.481	1.48698	49.475	-1.95585	-6.31262	2.74349e-10	2.55868e-08	CG11893
FBgn0031974	397.361	295.129	499.593	-0.679866	-4.08346	4.43692e-05	0.00112391	CG12560
FBgn0035545	7.29255	1.20529	13.3798	-0.75507	-3.22251	0.00127072	0.0189482	CG12607
FBgn0035933	26.0294	10.324	41.7348	-0.794784	-3.00051	0.00269529	0.0340529	CG13309
FBgn0038658	75.3636	31.7854	118.942	-1.23776	-4.75473	1.98709e-06	7.60509e-05	CG14292
FBgn0038509	21.6211	0.291739	42.9505	-2.05823	-5.56841	2.57071e-08	1.58873e-06	CG14332
FBgn0030554	109.341	71.4952	147.187	-0.880937	-4.44982	8.59425e-06	0.000277259	CG1434
FBgn0039640	26.4015	7.74305	45.06	-1.34236	-4.86599	1.13887e-06	4.59988e-05	CG14516
FBgn0027578	70.0736	31.0906	109.057	-1.35831	-5.70441	1.16745e-08	8.09056e-07	CG14526
FBgn0039611	38.4626	2.68496	74.2402	-2.47771	-7.98678	1.38507e-15	2.73258e-13	CG14528
FBgn0038419	28.7481	12.4464	45.0498	-0.952935	-3.48219	0.000497325	0.00878431	CG14879
FBgn0035477	16.8282	1.51254	32.1438	-1.47074	-5.17907	2.22993e-07	1.13815e-05	CG14982
FBgn0035495	113.822	58.5546	169.089	-1.14187	-4.77936	1.7585e-06	6.80773e-05	CG14989
FBgn0034390	488.78	310.29	667.269	-0.941484	-4.85938	1.17756e-06	4.70062e-05	CG15093
FBgn0034417	2054.82	1429.82	2679.81	-0.839864	-5.87454	4.24026e-09	3.22229e-07	CG15117
FBgn0040729	195.621	150.327	240.914	-0.581453	-3.0339	0.00241413	0.031188	CG15126
FBgn0032669	10.3246	2.05768	18.5914	-0.854686	-3.46592	0.000528419	0.00915718	CG15155
FBgn0028886	10.0213	1.78146	18.2611	-0.857939	-3.52233	0.00042777	0.00780987	CG15279
FBgn0030174	204.01	106.28	301.74	-1.2166	-5.64741	1.62885e-08	1.05762e-06	CG15312
FBgn0031517	53.0427	19.3563	86.7291	-1.42289	-5.45198	4.98134e-08	2.95396e-06	CG15406
FBgn0030816	31.3528	11.7836	50.9221	-1.11598	-4.0823	4.45922e-05	0.00112678	CG16700
FBgn0039086	245.631	197.698	293.564	-0.509279	-3.01372	0.00258068	0.0328884	CG16732
FBgn0031176	320.599	0	641.198	-0.564653	-6.97799	2.99424e-12	3.74609e-10	CG1678
FBgn0032505	1080.87	0.294473	2161.45	-0.791853	-8.07281	6.86981e-16	1.43831e-13	CG16826
FBgn0034480	22.3942	11.8538	32.9345	-0.7895	-2.88518	0.00391185	0.0455491	CG16898
FBgn0033122	715.166	532.144	898.189	-0.670132	-3.89215	9.93605e-05	0.00225845	CG17002
FBgn0039972	102.196	53.8376	150.554	-1.11667	-4.69546	2.66008e-06	9.85191e-05	CG17018
FBgn0038449	7.58532	0.596255	14.5744	-0.849024	-3.5281	0.000418549	0.00766767	CG17562
FBgn0260000	22.0347	9.77156	34.2977	-0.854239	-3.12395	0.00178444	0.0248056	CG17570
FBgn0023534	939.083	307.956	1570.21	-2.06573	-11.546	7.73377e-31	4.9588e-28	CG17778
FBgn0033864	11.4179	2.95204	19.8837	-0.803881	-3.22514	0.00125913	0.01883	CG18368
FBgn0040967	7.66133	0.900771	14.4219	-0.874447	-3.55226	0.000381936	0.00712414	CG18666
FBgn0017448	42.478	5.07087	79.8852	-2.2282	-7.81614	5.44692e-15	9.80349e-13	CG2187
FBgn0024991	215.121	160.669	269.573	-0.664687	-3.87796	0.000105336	0.00236464	CG2694
FBgn0050049	43.7196	23.0421	64.397	-0.998478	-3.87343	0.000107314	0.00239855	CG30049
FBgn0050089	128.716	84.9414	172.49	-0.817045	-3.72687	0.000193873	0.00405079	CG30089
FBgn0050154	132.15	92.9718	171.328	-0.709249	-3.29343	0.000989725	0.0153146	CG30154
FBgn0050291	104.368	73.9971	134.739	-0.694992	-3.15788	0.00158921	0.022644	CG30291
FBgn0050371	28.4353	2.06862	54.802	-1.82085	-6.31746	2.65891e-10	2.50254e-08	CG30371
FBgn0051106	71.5189	8.28	134.758	-2.29199	-8.37757	5.40299e-17	1.17935e-14	CG31106
FBgn0051248	274.278	209.81	338.745	-0.629746	-4.01354	5.98158e-05	0.00143712	CG31248
FBgn0051272	72.8741	11.5001	134.248	-2.1118	-7.84797	4.22811e-15	7.88658e-13	CG31272
FBgn0051288	76.1574	46.9095	105.405	-0.861523	-3.59305	0.000326829	0.00626718	CG31288
FBgn0051370	30.7015	14.7977	46.6052	-0.899829	-3.29584	0.000981265	0.0152296	CG31370
FBgn0029896	165.234	48.2084	282.259	-2.04074	-9.30006	1.40371e-20	4.50019e-18	CG3168
FBgn0051974	440.867	316.615	565.12	-0.780395	-5.7488	8.98796e-09	6.35914e-07	CG31974
FBgn0042178	1545.6	824.982	2266.22	-1.39303	-12.2856	1.08252e-34	1.00959e-31	CG32165
FBgn0052281	316.587	246.732	386.442	-0.564851	-3.04154	0.00235374	0.0307998	CG32281
FBgn0052448	368.111	296.437	439.785	-0.516453	-3.27186	0.00106842	0.0163352	CG32448
FBgn0031518	653.716	421.416	886.016	-0.868563	-4.04434	5.24715e-05	0.00129712	CG3277
FBgn0053109	395.554	0.596255	790.512	-4.01496	-9.44112	3.68811e-21	1.26121e-18	CG33109
FBgn0261373	314.635	254.491	374.778	-0.513204	-3.37591	0.000735731	0.0120189	CG33228
FBgn0053258	72.9082	34.007	111.809	-0.996214	-3.70433	0.000211953	0.00440167	CG33258
FBgn0067628	197.297	156.946	237.648	-0.533536	-3.10565	0.00189862	0.0262152	CG33331
FBgn0053514	322.942	196.842	449.043	-0.968529	-4.54176	5.57856e-06	0.000188879	CG33514
FBgn0037975	46.8223	30.5436	63.101	-0.753239	-3.05936	0.00221811	0.0296528	CG3397
FBgn0085241	104.28	0.291739	208.268	-2.6433	-7.28218	3.28478e-13	4.74628e-11	CG34212
FBgn0085265	477.87	275.173	680.568	-1.16509	-6.86203	6.789e-12	8.09864e-10	CG34236
FBgn0085313	12.7126	3.86012	21.565	-0.887189	-3.35668	0.000788854	0.0127807	CG34284
FBgn0085386	6.60074	0.304516	12.897	-0.848351	-3.70131	0.000214487	0.00441851	CG34357
FBgn0085455	15.9937	6.24056	25.7468	-0.888722	-3.2589	0.00111844	0.0170055	CG34426
FBgn0038461	895.261	680.205	1110.32	-0.664122	-5.01083	5.41962e-07	2.44933e-05	CG3678
FBgn0040350	34.9679	6.19492	63.7409	-1.5673	-5.72502	1.03423e-08	7.26722e-07	CG3690
FBgn0069969	44.539	14.032	75.0461	-1.51834	-5.70331	1.17506e-08	8.09056e-07	CG40498
FBgn0250757	220.527	31.3005	409.754	-2.99582	-13.7525	4.91818e-43	8.40926e-40	CG42235
FBgn0260027	301.858	231.957	371.759	-0.606086	-3.59981	0.000318455	0.00612951	CG42495
FBgn0261801	201.17	140.049	262.291	-0.758346	-3.75569	0.000172862	0.00364895	CG42747
FBgn0262843	30.309	5.39821	55.2198	-1.6153	-5.81827	5.94612e-09	4.42038e-07	CG43207
FBgn0263400	20.7169	3.5474	37.8864	-1.54898	-5.45033	5.02776e-08	2.96436e-06	CG43446
FBgn0263762	25.9969	0	51.9938	-1.98545	-6.41326	1.42438e-10	1.40506e-08	CG43679
FBgn0263763	4.94179	0.291739	9.59185	-0.573865	-3.10211	0.00192146	0.0264949	CG43680
FBgn0263980	47.5606	29.9784	65.1428	-0.774334	-3.03857	0.00237705	0.0309543	CG43729
FBgn0265413	66.6986	44.3205	89.0767	-0.717417	-2.89257	0.00382099	0.0447995	CG44325
FBgn0028863	132.488	48.611	216.365	-1.52282	-6.11004	9.96086e-10	8.66004e-08	CG4587
FBgn0032161	280.905	212.827	348.984	-0.645078	-4.026	5.67347e-05	0.00137924	CG4594
FBgn0033808	350.645	273.981	427.309	-0.582404	-3.67596	0.000236955	0.00476651	CG4627
FBgn0030817	20.7596	7.69926	33.82	-1.09387	-3.96307	7.39923e-05	0.00173308	CG4991
FBgn0038326	1360.63	543.546	2177.71	-1.74471	-9.50398	2.02013e-21	7.40162e-19	CG5044
FBgn0040382	239.941	192.808	287.075	-0.503738	-2.85085	0.00436023	0.0493182	CG5273
FBgn0036986	7.65827	0.893461	14.4231	-0.863147	-3.536	0.000406234	0.00746873	CG5282
FBgn0038974	436.847	342.748	530.945	-0.582461	-3.90479	9.43084e-05	0.00215962	CG5377
FBgn0032444	8713.08	7089.28	10336.9	-0.519389	-4.52806	5.95274e-06	0.000200005	CG5525
FBgn0030612	400.448	319.24	481.655	-0.538249	-3.39607	0.000683597	0.0112931	CG5599
FBgn0038846	7.32108	1.51254	13.1296	-0.649761	-2.89945	0.00373821	0.0440983	CG5697
FBgn0032448	32.3661	0	64.7321	-2.45896	-6.85963	6.90374e-12	8.14086e-10	CG5781
FBgn0038337	24.9143	8.91637	40.9123	-0.932393	-3.47036	0.000519759	0.00906839	CG6125
FBgn0039475	9.54883	0.598989	18.4987	-0.854535	-3.72252	0.000197248	0.00411294	CG6277
FBgn0032350	480.675	320.974	640.376	-0.912228	-5.95981	2.52534e-09	1.96269e-07	CG6287
FBgn0032646	1148.18	880.397	1415.97	-0.64574	-4.96392	6.90854e-07	3.01594e-05	CG6412
FBgn0029689	604.486	480.992	727.98	-0.537908	-3.29625	0.00097985	0.0152296	CG6428
FBgn0038922	1665.88	1365.09	1966.67	-0.508229	-5.00987	5.44665e-07	2.45075e-05	CG6439
FBgn0038301	295.982	234.612	357.352	-0.531979	-2.98965	0.00279295	0.0351138	CG6654
FBgn0039052	18.2166	7.71661	28.7166	-0.902046	-3.28346	0.00102541	0.0157953	CG6733
FBgn0031926	240.826	10.0697	471.582	-4.05429	-15.8529	1.3419e-56	4.58885e-53	CG6739
FBgn0034191	361.804	283.436	440.172	-0.577921	-3.63659	0.000276271	0.00541924	CG6984
FBgn0038938	18.6239	8.30098	28.9469	-0.826679	-3.02593	0.00247869	0.0318085	CG7084
FBgn0036153	9.23801	2.406	16.07	-0.745953	-3.04536	0.00232404	0.0306063	CG7573
FBgn0064766	1039.29	799.133	1279.45	-0.643741	-5.28142	1.2819e-07	6.92156e-06	CG7600
FBgn0032021	46.8101	24.9206	68.6996	-0.82418	-3.03584	0.00239867	0.0310867	CG7781
FBgn0036502	654.919	496.808	813.029	-0.654313	-4.38394	1.16552e-05	0.00036566	CG7841
FBgn0033047	28.666	4.18472	53.1472	-1.87507	-6.53135	6.51773e-11	6.75408e-09	CG7882
FBgn0031008	683.288	553.112	813.464	-0.519017	-3.6993	0.000216196	0.00442706	CG8010
FBgn0035708	2277.32	1840.75	2713.88	-0.52928	-4.22837	2.35387e-05	0.000654426	CG8398
FBgn0035760	225.834	172.85	278.818	-0.619691	-3.7008	0.000214918	0.00441853	CG8607
FBgn0036381	36.0943	13.0281	59.1606	-1.361	-5.10184	3.3636e-07	1.61249e-05	CG8745
FBgn0032913	13.6111	3.54009	23.682	-0.867537	-3.41211	0.000644622	0.0108059	CG9259
FBgn0034564	884.67	614.882	1154.46	-0.856012	-6.64651	3.00125e-11	3.31073e-09	CG9344
FBgn0036857	55.4295	18.2268	92.6322	-1.35536	-5.03209	4.85167e-07	2.22202e-05	CG9629
FBgn0031529	680.025	548.32	811.731	-0.535435	-4.27645	1.89894e-05	0.000557881	CG9662
FBgn0034829	5.91821	0.588945	11.2475	-0.69129	-3.1132	0.00185067	0.0256568	CG9899
FBgn0030743	560.802	454.132	667.472	-0.520357	-3.8489	0.000118651	0.00262335	CG9921
FBgn0261612	25.1961	10.1865	40.2056	-1.01321	-3.69658	0.000218525	0.00445695	CngA
FBgn0025864	7948.18	6183.67	9712.69	-0.615947	-4.95341	7.29235e-07	3.15663e-05	Crag
FBgn0038681	180.86	131.32	230.401	-0.647816	-2.97291	0.00294989	0.0365936	Cyp12a4
FBgn0031689	92.3265	44.1644	140.489	-1.22077	-5.0396	4.66508e-07	2.15582e-05	Cyp28d1
FBgn0015714	211.165	126.838	295.493	-1.02465	-5.07749	3.82463e-07	1.81652e-05	Cyp6a17
FBgn0023507	244.164	185.594	302.734	-0.622438	-3.51726	0.000436034	0.00793133	D2hgdh
FBgn0052791	489.129	199.141	779.117	-1.81646	-12.3757	3.53841e-35	3.63006e-32	DIP-alpha
FBgn0024807	590.07	398.475	781.664	-0.90652	-6.62336	3.51123e-11	3.79176e-09	DIP1
FBgn0010497	41.1105	24.3186	57.9025	-0.781633	-2.94447	0.00323508	0.0390915	dmGlut
FBgn0035538	52.1204	17.8848	86.356	-1.47138	-5.60951	2.02903e-08	1.28493e-06	DopEcR
FBgn0040726	84.9188	58.5191	111.319	-0.760267	-3.58098	0.000342306	0.00651524	dpr1
FBgn0015872	19.0549	4.13177	33.978	-1.1551	-4.32469	1.52748e-05	0.000464999	Drip
FBgn0000557	70.8363	28.6246	113.048	-1.39822	-5.57967	2.4097e-08	1.51663e-06	Ef1alpha100E
FBgn0011589	22.8312	6.28163	39.3809	-1.14938	-4.23742	2.26101e-05	0.000634095	Elk
FBgn0000592	46.0429	1.18247	90.9034	-2.09061	-6.97433	3.07331e-12	3.79868e-10	Est-6
FBgn0266758	120.88	30.2518	211.508	-2.17092	-9.43302	3.98446e-21	1.3186e-18	Esyt2
FBgn0000633	85.936	27.8896	143.982	-1.72394	-7.04968	1.79332e-12	2.32882e-10	fas
FBgn0262477	7.92888	0.913549	14.9442	-0.815211	-3.48427	0.000493474	0.00874361	FoxP
FBgn0026718	1591.29	1010.02	2172.57	-1.01259	-6.63552	3.23356e-11	3.52905e-09	fu12
FBgn0036927	101.269	51.3389	151.199	-1.18893	-5.09633	3.46299e-07	1.65241e-05	Gabat
FBgn0035916	637.083	481.108	793.059	-0.684017	-5.66802	1.44459e-08	9.6234e-07	GAPsec
FBgn0038074	72.4542	29.6934	115.215	-1.08956	-4.03204	5.52954e-05	0.00135712	Gnmt
FBgn0063368	10.6857	2.695	18.6763	-0.89124	-3.4404	0.000580866	0.00989884	Gpb5
FBgn0039520	13.069	2.08871	24.0493	-1.12703	-4.25273	2.11185e-05	0.000603494	Gr98a
FBgn0046885	10.7322	0.903505	20.5609	-1.08331	-4.15767	3.21512e-05	0.000861199	Gr98d
FBgn0013972	14.0412	4.78918	23.2931	-0.836046	-3.16896	0.00152987	0.0219244	Gycalpha99B
FBgn0034261	113.249	73.3278	153.171	-0.882796	-4.24622	2.17409e-05	0.000616133	HPS4
FBgn0001220	6308.38	5090.78	7525.99	-0.530407	-4.06675	4.76724e-05	0.00119286	Hsc70-5
FBgn0015245	2069.45	1577.93	2560.97	-0.659213	-5.21733	1.81524e-07	9.35804e-06	Hsp60A
FBgn0031294	5434.69	1130.73	9738.64	-1.57551	-5.99366	2.05168e-09	1.63972e-07	IA-2
FBgn0263133	992.418	804.35	1180.49	-0.520009	-3.8931	9.89699e-05	0.00225629	ico
FBgn0025885	6540.06	5076.07	8004.05	-0.583806	-3.37985	0.000725255	0.0118856	Inos
FBgn0266375	272.766	210.246	335.286	-0.593171	-3.39037	0.000697994	0.0114998	IP3K2
FBgn0034406	218.901	136.263	301.539	-0.97514	-4.98738	6.12051e-07	2.70648e-05	Jheh3
FBgn0002578	205.584	138.96	272.207	-0.764632	-3.40631	0.000658482	0.0109665	Kaz-m1
FBgn0261794	1839.55	1493.84	2185.26	-0.520641	-4.35277	1.34427e-05	0.000414139	kcc
FBgn0013469	1398.21	928.754	1867.66	-0.95194	-7.61916	2.55325e-14	3.95646e-12	klu
FBgn0010549	35.6714	12.8285	58.5143	-1.239	-4.55183	5.31811e-06	0.00018247	l(2)03659
FBgn0028583	8.29056	0	16.5811	-0.908104	-4.56344	5.03229e-06	0.000173242	lcs
FBgn0034381	6.29704	0.304516	12.2896	-0.809922	-3.61903	0.000295714	0.00577854	List
FBgn0027794	281.611	224.716	338.506	-0.527361	-3.12615	0.00177114	0.0246541	Lrpprc2
FBgn0004429	61.2882	0.294473	122.282	-0.669709	-5.26941	1.36865e-07	7.31301e-06	LysP
FBgn0038488	931.566	683.056	1180.08	-0.742061	-5.77492	7.69917e-09	5.52348e-07	m-cup
FBgn0032381	52.8353	0	105.671	-0.708125	-5.80254	6.53161e-09	4.75232e-07	Mal-B1
FBgn0025814	264.206	207.691	320.721	-0.575612	-3.84031	0.00012288	0.00269364	Mgstl
FBgn0031881	240.135	194.265	286.005	-0.505361	-3.06974	0.00214246	0.0288824	MME1
FBgn0040389	1589.01	1278.39	1899.63	-0.537174	-4.11042	3.94938e-05	0.00101292	mRpL14
FBgn0026741	721.641	544.821	898.46	-0.677903	-5.15402	2.54965e-07	1.26975e-05	mRpL18
FBgn0036557	1156.84	949.662	1364.02	-0.501518	-4.66283	3.11884e-06	0.000113061	mRpS31
FBgn0037008	361.888	287.847	435.929	-0.548933	-3.53156	0.000413118	0.00758171	mTerf3
FBgn0052476	1854.68	1487.52	2221.84	-0.543229	-4.12289	3.74142e-05	0.000969273	mthl14
FBgn0016684	57.7973	38.1163	77.4783	-0.749163	-3.07845	0.00208082	0.0283119	NaPi-T
FBgn0001989	386.525	303.735	469.315	-0.574882	-3.82395	0.000131333	0.00284851	ND-B17
FBgn0262952	121283	95650.8	146916	-0.552981	-3.25879	0.00111889	0.0170055	ND4
FBgn0010222	420.961	284.79	557.132	-0.842416	-4.568	4.92392e-06	0.000170657	Nmdmc
FBgn0037137	2791.23	2104.16	3478.3	-0.682232	-5.24205	1.58801e-07	8.31192e-06	Nopp140
FBgn0031381	2884.49	2254.16	3514.82	-0.599359	-4.44566	8.76242e-06	0.000281798	Npc2a
FBgn0027109	35014.2	7804.43	62223.9	-1.23868	-4.84683	1.25447e-06	4.94987e-05	NPF
FBgn0032123	986.996	682.737	1291.26	-0.845792	-5.6544	1.56395e-08	1.0285e-06	Oatp30B
FBgn0034715	9.28592	2.66945	15.9024	-0.790218	-3.08486	0.0020365	0.0278195	Oatp58Db
FBgn0034716	20.1295	8.29551	31.9636	-0.959996	-3.49193	0.000479547	0.00857086	Oatp58Dc
FBgn0003002	5.59499	0.294473	10.8955	-0.643466	-3.30814	0.000939193	0.0147102	opa
FBgn0033422	16.9274	2.06315	31.7917	-1.36793	-4.97619	6.48489e-07	2.8431e-05	Or45b
FBgn0036474	45.7892	17.2402	74.3381	-1.40576	-5.40804	6.37171e-08	3.73528e-06	Or71a
FBgn0034935	2936.6	507.694	5365.51	-1.11186	-4.72744	2.27373e-06	8.57582e-05	Orcokinin
FBgn0003015	14.1578	2.36036	25.9553	-1.22095	-4.47743	7.55478e-06	0.000246829	osk
FBgn0034259	6720.05	5371.51	8068.59	-0.561452	-5.00482	5.59155e-07	2.50496e-05	P32
FBgn0262728	260.077	95.9874	424.167	-1.71594	-7.82735	4.98244e-15	9.12766e-13	Pal2
FBgn0036271	172.075	134.832	209.318	-0.550146	-2.92172	0.00348099	0.0415734	Pbgs
FBgn0035375	2146.55	1629.91	2663.2	-0.660266	-4.75518	1.98265e-06	7.60509e-05	pgant6
FBgn0034647	3594.31	2493.2	4695.41	-0.786982	-4.15318	3.27887e-05	0.000875988	pirk
FBgn0038603	45.0391	8.97663	81.1015	-1.62915	-5.97463	2.30619e-09	1.80604e-07	PKD
FBgn0003118	1167.5	915.273	1419.73	-0.587444	-4.13272	3.58488e-05	0.000936083	pnt
FBgn0265001	18.8975	8.06308	29.7318	-0.831509	-3.05824	0.00222644	0.0296898	ppk18
FBgn0036770	512.52	403.474	621.566	-0.581722	-4.23658	2.26946e-05	0.000634399	Prestin
FBgn0033520	227.427	139.644	315.21	-0.980136	-4.82007	1.4351e-06	5.59798e-05	Prx2540-1
FBgn0033518	209.852	120.116	299.588	-1.08354	-5.16834	2.36177e-07	1.18192e-05	Prx2540-2
FBgn0003257	2336.11	1891.71	2780.5	-0.509157	-3.34145	0.000833414	0.0133178	r-l
FBgn0029959	913.401	729.35	1097.45	-0.543244	-3.73643	0.000186654	0.00391592	Rab39
FBgn0037647	553.871	448.755	658.988	-0.511811	-3.56697	0.000361136	0.00681047	RagA-B
FBgn0023458	1277.87	1044.99	1510.75	-0.501938	-3.93136	8.44662e-05	0.00195607	Rbcn-3A
FBgn0030362	86.844	63.2043	110.484	-0.656426	-3.06592	0.00216999	0.0291386	regucalcin
FBgn0011829	87.7993	46.741	128.858	-1.14481	-5.04596	4.51256e-07	2.10429e-05	Ret
FBgn0085426	57.5387	14.5954	100.482	-1.8255	-6.96921	3.18727e-12	3.89265e-10	Rgk3
FBgn0261461	763.723	569.95	957.495	-0.667238	-3.91764	8.94213e-05	0.00205689	RhoGAP18B
FBgn0010406	1207.47	975.875	1439.06	-0.531028	-4.38409	1.16469e-05	0.00036566	RNaseX25
FBgn0014877	2590.24	2003.42	3177.07	-0.635131	-5.53819	3.05619e-08	1.87745e-06	Roe1
FBgn0020909	325.385	257.87	392.901	-0.564481	-3.95085	7.78731e-05	0.00181568	Rtc1
FBgn0039872	43.8609	6.5953	81.1265	-1.96741	-7.0809	1.43225e-12	1.90825e-10	salt
FBgn0020907	510.851	182.207	839.496	-1.81049	-8.63538	5.85316e-18	1.62291e-15	Scp2
FBgn0040336	420.735	315.993	525.476	-0.683677	-4.90762	9.21877e-07	3.82896e-05	Seipin
FBgn0003429	145.593	74.3723	216.814	-1.29919	-6.4643	1.01772e-10	1.03374e-08	slo
FBgn0264087	20.2392	8.3676	32.1108	-0.862336	-3.17263	0.00151064	0.021825	Slob
FBgn0039873	27.3502	4.47188	50.2286	-1.58055	-5.68809	1.28467e-08	8.67069e-07	Smvt
FBgn0263236	40.2336	18.7792	61.6879	-1.10714	-4.2133	2.51668e-05	0.000695919	SP1029
FBgn0082585	84.9652	46.5192	123.411	-1.13093	-5.17599	2.26708e-07	1.14572e-05	sprt
FBgn0028683	318.769	224.728	412.81	-0.795298	-4.9169	8.79235e-07	3.7273e-05	spt4
FBgn0039349	1914.97	1527.18	2302.76	-0.562816	-4.69907	2.6135e-06	9.71445e-05	Ssadh
FBgn0086450	290.383	156.363	424.402	-1.31594	-8.49935	1.9066e-17	4.7707e-15	su(r)
FBgn0004648	2551.24	1236.91	3865.57	-1.52849	-10.8856	1.34992e-27	6.92439e-25	svr
FBgn0034709	467.308	320.4	614.216	-0.837971	-4.90909	9.15015e-07	3.81591e-05	Swim
FBgn0261090	236.246	58.2595	414.232	-1.04061	-4.15036	3.31948e-05	0.000882242	Sytbeta
FBgn0039015	65.9292	43.3028	88.5556	-0.792693	-3.41382	0.000640581	0.0107557	Takl2
FBgn0010329	18.1142	7.22442	29.0039	-0.774924	-2.92501	0.00344445	0.0411849	Tbh
FBgn0035638	119.308	4.16921	234.448	-3.93434	-13.0711	4.81472e-39	6.17427e-36	Tektin-C
FBgn0037976	4452.37	912.788	7991.95	-1.28866	-5.07057	3.96617e-07	1.87507e-05	Tk
FBgn0020372	29.2262	11.9324	46.5201	-1.15959	-4.2815	1.85642e-05	0.000548847	TM4SF
FBgn0032397	599.326	425.565	773.088	-0.814925	-6.51335	7.3492e-11	7.53955e-09	Tom70
FBgn0021796	246.898	186.154	307.643	-0.661819	-4.28854	1.79852e-05	0.000534812	Tor
FBgn0027560	24.1754	10.1363	38.2145	-0.849182	-3.13593	0.0017131	0.0240749	Tps1
FBgn0003748	6257.45	4750.26	7764.63	-0.671943	-5.50126	3.7708e-08	2.27557e-06	Treh
FBgn0261451	2783.19	2109.16	3457.22	-0.667622	-4.98337	6.24851e-07	2.75122e-05	trol
FBgn0035934	145.391	47.7987	242.982	-1.54852	-6.00467	1.91723e-09	1.54873e-07	TrpA1
FBgn0035124	100.086	39.6605	160.512	-1.51894	-6.44247	1.17547e-10	1.18227e-08	ttm2
FBgn0250874	395.414	299.981	490.848	-0.641109	-3.92326	8.73583e-05	0.00201849	ttm50
FBgn0003896	54.416	10.9768	97.8552	-2.03784	-7.66763	1.75206e-14	2.8401e-12	tup
FBgn0038541	39.1524	11.2859	67.0188	-1.50982	-5.57215	2.51614e-08	1.57397e-06	TyrRII
FBgn0026314	10.4169	2.68223	18.1516	-0.89348	-3.42428	0.00061644	0.0104186	Ugt35b
FBgn0040260	282	197.737	366.262	-0.802656	-4.88062	1.05752e-06	4.33964e-05	Ugt36Bc
FBgn0035756	137.638	80.1545	195.122	-1.0663	-5.16836	2.36158e-07	1.18192e-05	unc-13-4A
FBgn0028670	1658.19	1296.65	2019.73	-0.6011	-4.66401	3.10109e-06	0.000112816	Vha100-2
FBgn0263002	21.8874	0.609033	43.1658	-1.60625	-5.21221	1.86605e-07	9.5719e-06
FBgn0027934	10.7984	0	21.5968	-1.13696	-5.03313	4.82534e-07	2.21987e-05
FBgn0263507	38.951	16.3121	61.5899	-1.2817	-4.93502	8.01413e-07	3.4545e-05
FBgn0259112	112.906	72.9092	152.902	-0.903218	-4.55	5.36455e-06	0.00018345
FBgn0266641	17.2517	4.44359	30.0598	-1.19647	-4.33369	1.46632e-05	0.000447707
FBgn0086062	14.5635	2.35489	26.7722	-1.1151	-4.2761	1.90195e-05	0.000557881
FBgn0264501	207.658	149.416	265.9	-0.7181	-3.83528	0.000125423	0.00274353
FBgn0063449	556.507	438.746	674.267	-0.565943	-3.67438	0.000238428	0.00477741
FBgn0264745	27.237	13.6965	40.7775	-0.929999	-3.43843	0.000585106	0.00995457
FBgn0045800	1653.11	1259.75	2046.46	-0.615348	-3.42793	0.000608194	0.0103132
FBgn0267472	124.209	92.1234	156.295	-0.653923	-3.4105	0.000648446	0.0108345
FBgn0266982	3.93935	0	7.87869	-0.52254	-3.39693	0.000681452	0.0112758
FBgn0263499	3.85485	0	7.70969	-0.505125	-3.34225	0.000831017	0.0133002
FBgn0266277	50.2324	31.6111	68.8537	-0.787973	-3.13773	0.00170261	0.0239603
FBgn0266361	8.12849	1.79697	14.46	-0.756702	-3.12809	0.00175947	0.024525
FBgn0267485	137.422	97.6446	177.199	-0.659499	-2.86518	0.00416767	0.0476657
FBgn0262532	25.8427	14.5297	37.1558	-0.775395	-2.85292	0.00433197	0.0490526

## Sheet: RNAi DOWN log2FC<-1, Padj< 0.05
FBgn ID	baseMean	RNAI.Mean	CTRL.Mean	log2FoldChange	stat	pvalue	padj	symbol
FBgn0040507	33.1627	14.3092	52.0163	-1.10541	-4.09939	4.14232e-05	0.00105975	ACXD
FBgn0015010	148.42	28.6536	268.186	-1.15089	-4.67689	2.91254e-06	0.000106713	Ag5r
FBgn0016123	86.2187	33.6961	138.741	-1.14899	-4.26623	1.98807e-05	0.000578009	Alp4
FBgn0266429	212.972	21.6436	404.3	-3.00176	-12.0816	1.32159e-33	9.03883e-31	AstA-R1
FBgn0039595	88.2786	15.8463	160.711	-2.20198	-8.45266	2.84738e-17	6.63893e-15	AstA-R2
FBgn0032336	3515.52	786.555	6244.48	-1.25722	-4.89884	9.64054e-07	3.988e-05	AstC
FBgn0264386	125.437	43.4329	207.441	-1.6907	-7.1186	1.09026e-12	1.47171e-10	Ca-alpha1T
FBgn0013995	378.163	54.3998	701.926	-3.19813	-17.1196	1.06047e-65	5.43967e-62	Calx
FBgn0050106	25.6944	2.36036	49.0284	-1.85304	-6.3065	2.85413e-10	2.61433e-08	CCHa1-R
FBgn0039316	25.481	1.48698	49.475	-1.95585	-6.31262	2.74349e-10	2.55868e-08	CG11893
FBgn0038658	75.3636	31.7854	118.942	-1.23776	-4.75473	1.98709e-06	7.60509e-05	CG14292
FBgn0038509	21.6211	0.291739	42.9505	-2.05823	-5.56841	2.57071e-08	1.58873e-06	CG14332
FBgn0039640	26.4015	7.74305	45.06	-1.34236	-4.86599	1.13887e-06	4.59988e-05	CG14516
FBgn0027578	70.0736	31.0906	109.057	-1.35831	-5.70441	1.16745e-08	8.09056e-07	CG14526
FBgn0039611	38.4626	2.68496	74.2402	-2.47771	-7.98678	1.38507e-15	2.73258e-13	CG14528
FBgn0035477	16.8282	1.51254	32.1438	-1.47074	-5.17907	2.22993e-07	1.13815e-05	CG14982
FBgn0035495	113.822	58.5546	169.089	-1.14187	-4.77936	1.7585e-06	6.80773e-05	CG14989
FBgn0030174	204.01	106.28	301.74	-1.2166	-5.64741	1.62885e-08	1.05762e-06	CG15312
FBgn0031517	53.0427	19.3563	86.7291	-1.42289	-5.45198	4.98134e-08	2.95396e-06	CG15406
FBgn0030816	31.3528	11.7836	50.9221	-1.11598	-4.0823	4.45922e-05	0.00112678	CG16700
FBgn0039972	102.196	53.8376	150.554	-1.11667	-4.69546	2.66008e-06	9.85191e-05	CG17018
FBgn0023534	939.083	307.956	1570.21	-2.06573	-11.546	7.73377e-31	4.9588e-28	CG17778
FBgn0017448	42.478	5.07087	79.8852	-2.2282	-7.81614	5.44692e-15	9.80349e-13	CG2187
FBgn0050371	28.4353	2.06862	54.802	-1.82085	-6.31746	2.65891e-10	2.50254e-08	CG30371
FBgn0051106	71.5189	8.28	134.758	-2.29199	-8.37757	5.40299e-17	1.17935e-14	CG31106
FBgn0051272	72.8741	11.5001	134.248	-2.1118	-7.84797	4.22811e-15	7.88658e-13	CG31272
FBgn0029896	165.234	48.2084	282.259	-2.04074	-9.30006	1.40371e-20	4.50019e-18	CG3168
FBgn0042178	1545.6	824.982	2266.22	-1.39303	-12.2856	1.08252e-34	1.00959e-31	CG32165
FBgn0053109	395.554	0.596255	790.512	-4.01496	-9.44112	3.68811e-21	1.26121e-18	CG33109
FBgn0085241	104.28	0.291739	208.268	-2.6433	-7.28218	3.28478e-13	4.74628e-11	CG34212
FBgn0085265	477.87	275.173	680.568	-1.16509	-6.86203	6.789e-12	8.09864e-10	CG34236
FBgn0040350	34.9679	6.19492	63.7409	-1.5673	-5.72502	1.03423e-08	7.26722e-07	CG3690
FBgn0069969	44.539	14.032	75.0461	-1.51834	-5.70331	1.17506e-08	8.09056e-07	CG40498
FBgn0250757	220.527	31.3005	409.754	-2.99582	-13.7525	4.91818e-43	8.40926e-40	CG42235
FBgn0262843	30.309	5.39821	55.2198	-1.6153	-5.81827	5.94612e-09	4.42038e-07	CG43207
FBgn0263400	20.7169	3.5474	37.8864	-1.54898	-5.45033	5.02776e-08	2.96436e-06	CG43446
FBgn0263762	25.9969	0	51.9938	-1.98545	-6.41326	1.42438e-10	1.40506e-08	CG43679
FBgn0028863	132.488	48.611	216.365	-1.52282	-6.11004	9.96086e-10	8.66004e-08	CG4587
FBgn0030817	20.7596	7.69926	33.82	-1.09387	-3.96307	7.39923e-05	0.00173308	CG4991
FBgn0038326	1360.63	543.546	2177.71	-1.74471	-9.50398	2.02013e-21	7.40162e-19	CG5044
FBgn0032448	32.3661	0	64.7321	-2.45896	-6.85963	6.90374e-12	8.14086e-10	CG5781
FBgn0031926	240.826	10.0697	471.582	-4.05429	-15.8529	1.3419e-56	4.58885e-53	CG6739
FBgn0033047	28.666	4.18472	53.1472	-1.87507	-6.53135	6.51773e-11	6.75408e-09	CG7882
FBgn0036381	36.0943	13.0281	59.1606	-1.361	-5.10184	3.3636e-07	1.61249e-05	CG8745
FBgn0036857	55.4295	18.2268	92.6322	-1.35536	-5.03209	4.85167e-07	2.22202e-05	CG9629
FBgn0261612	25.1961	10.1865	40.2056	-1.01321	-3.69658	0.000218525	0.00445695	CngA
FBgn0031689	92.3265	44.1644	140.489	-1.22077	-5.0396	4.66508e-07	2.15582e-05	Cyp28d1
FBgn0015714	211.165	126.838	295.493	-1.02465	-5.07749	3.82463e-07	1.81652e-05	Cyp6a17
FBgn0052791	489.129	199.141	779.117	-1.81646	-12.3757	3.53841e-35	3.63006e-32	DIP-alpha
FBgn0035538	52.1204	17.8848	86.356	-1.47138	-5.60951	2.02903e-08	1.28493e-06	DopEcR
FBgn0015872	19.0549	4.13177	33.978	-1.1551	-4.32469	1.52748e-05	0.000464999	Drip
FBgn0000557	70.8363	28.6246	113.048	-1.39822	-5.57967	2.4097e-08	1.51663e-06	Ef1alpha100E
FBgn0011589	22.8312	6.28163	39.3809	-1.14938	-4.23742	2.26101e-05	0.000634095	Elk
FBgn0000592	46.0429	1.18247	90.9034	-2.09061	-6.97433	3.07331e-12	3.79868e-10	Est-6
FBgn0266758	120.88	30.2518	211.508	-2.17092	-9.43302	3.98446e-21	1.3186e-18	Esyt2
FBgn0000633	85.936	27.8896	143.982	-1.72394	-7.04968	1.79332e-12	2.32882e-10	fas
FBgn0026718	1591.29	1010.02	2172.57	-1.01259	-6.63552	3.23356e-11	3.52905e-09	fu12
FBgn0036927	101.269	51.3389	151.199	-1.18893	-5.09633	3.46299e-07	1.65241e-05	Gabat
FBgn0038074	72.4542	29.6934	115.215	-1.08956	-4.03204	5.52954e-05	0.00135712	Gnmt
FBgn0039520	13.069	2.08871	24.0493	-1.12703	-4.25273	2.11185e-05	0.000603494	Gr98a
FBgn0046885	10.7322	0.903505	20.5609	-1.08331	-4.15767	3.21512e-05	0.000861199	Gr98d
FBgn0031294	5434.69	1130.73	9738.64	-1.57551	-5.99366	2.05168e-09	1.63972e-07	IA-2
FBgn0010549	35.6714	12.8285	58.5143	-1.239	-4.55183	5.31811e-06	0.00018247	l(2)03659
FBgn0027109	35014.2	7804.43	62223.9	-1.23868	-4.84683	1.25447e-06	4.94987e-05	NPF
FBgn0033422	16.9274	2.06315	31.7917	-1.36793	-4.97619	6.48489e-07	2.8431e-05	Or45b
FBgn0036474	45.7892	17.2402	74.3381	-1.40576	-5.40804	6.37171e-08	3.73528e-06	Or71a
FBgn0034935	2936.6	507.694	5365.51	-1.11186	-4.72744	2.27373e-06	8.57582e-05	Orcokinin
FBgn0003015	14.1578	2.36036	25.9553	-1.22095	-4.47743	7.55478e-06	0.000246829	osk
FBgn0262728	260.077	95.9874	424.167	-1.71594	-7.82735	4.98244e-15	9.12766e-13	Pal2
FBgn0038603	45.0391	8.97663	81.1015	-1.62915	-5.97463	2.30619e-09	1.80604e-07	PKD
FBgn0033518	209.852	120.116	299.588	-1.08354	-5.16834	2.36177e-07	1.18192e-05	Prx2540-2
FBgn0011829	87.7993	46.741	128.858	-1.14481	-5.04596	4.51256e-07	2.10429e-05	Ret
FBgn0085426	57.5387	14.5954	100.482	-1.8255	-6.96921	3.18727e-12	3.89265e-10	Rgk3
FBgn0039872	43.8609	6.5953	81.1265	-1.96741	-7.0809	1.43225e-12	1.90825e-10	salt
FBgn0020907	510.851	182.207	839.496	-1.81049	-8.63538	5.85316e-18	1.62291e-15	Scp2
FBgn0003429	145.593	74.3723	216.814	-1.29919	-6.4643	1.01772e-10	1.03374e-08	slo
FBgn0039873	27.3502	4.47188	50.2286	-1.58055	-5.68809	1.28467e-08	8.67069e-07	Smvt
FBgn0263236	40.2336	18.7792	61.6879	-1.10714	-4.2133	2.51668e-05	0.000695919	SP1029
FBgn0082585	84.9652	46.5192	123.411	-1.13093	-5.17599	2.26708e-07	1.14572e-05	sprt
FBgn0086450	290.383	156.363	424.402	-1.31594	-8.49935	1.9066e-17	4.7707e-15	su(r)
FBgn0004648	2551.24	1236.91	3865.57	-1.52849	-10.8856	1.34992e-27	6.92439e-25	svr
FBgn0261090	236.246	58.2595	414.232	-1.04061	-4.15036	3.31948e-05	0.000882242	Sytbeta
FBgn0035638	119.308	4.16921	234.448	-3.93434	-13.0711	4.81472e-39	6.17427e-36	Tektin-C
FBgn0037976	4452.37	912.788	7991.95	-1.28866	-5.07057	3.96617e-07	1.87507e-05	Tk
FBgn0020372	29.2262	11.9324	46.5201	-1.15959	-4.2815	1.85642e-05	0.000548847	TM4SF
FBgn0035934	145.391	47.7987	242.982	-1.54852	-6.00467	1.91723e-09	1.54873e-07	TrpA1
FBgn0035124	100.086	39.6605	160.512	-1.51894	-6.44247	1.17547e-10	1.18227e-08	ttm2
FBgn0003896	54.416	10.9768	97.8552	-2.03784	-7.66763	1.75206e-14	2.8401e-12	tup
FBgn0038541	39.1524	11.2859	67.0188	-1.50982	-5.57215	2.51614e-08	1.57397e-06	TyrRII
FBgn0035756	137.638	80.1545	195.122	-1.0663	-5.16836	2.36158e-07	1.18192e-05	unc-13-4A
FBgn0263002	21.8874	0.609033	43.1658	-1.60625	-5.21221	1.86605e-07	9.5719e-06
FBgn0027934	10.7984	0	21.5968	-1.13696	-5.03313	4.82534e-07	2.21987e-05
FBgn0263507	38.951	16.3121	61.5899	-1.2817	-4.93502	8.01413e-07	3.4545e-05
FBgn0266641	17.2517	4.44359	30.0598	-1.19647	-4.33369	1.46632e-05	0.000447707
FBgn0086062	14.5635	2.35489	26.7722	-1.1151	-4.2761	1.90195e-05	0.000557881

## Sheet: RNAi UP log2FC >0.5,Padj <0.05
FBgn ID	baseMean	RNAI.Mean	CTRL.Mean	log2FoldChange	stat	pvalue	padj	symbol
FBgn0000028	55.7334	108.496	2.97104	2.72127	8.48411	2.17377e-17	5.30969e-15	acj6
FBgn0014454	7.573	15.146	0	0.907728	4.34215	1.41098e-05	0.000432096	Acp1
FBgn0033983	135.721	230.351	41.0911	0.850649	3.41075	0.000647849	0.0108345	ADPS
FBgn0027932	852.712	1070.28	635.147	0.701822	5.1442	2.68669e-07	1.33028e-05	Akap200
FBgn0261788	51.8878	91.0032	12.7724	1.39668	5.14347	2.69713e-07	1.33028e-05	Ank2
FBgn0000116	150.777	207.543	94.0113	0.853447	3.56721	0.000360807	0.00681047	Argk
FBgn0000137	154.105	287.162	21.0488	2.50188	9.67065	4.01802e-22	1.58542e-19	ase
FBgn0015591	308.308	559.257	57.3584	2.65488	12.2704	1.30547e-34	1.11091e-31	AstA
FBgn0020762	226.276	292.083	160.469	0.726284	3.54325	0.000395229	0.00730568	Atet
FBgn0031571	19.2211	32.2993	6.14291	0.726987	2.94739	0.00320466	0.0387696	bark
FBgn0038498	166.498	224.039	108.956	0.819213	3.67618	0.000236752	0.00476651	beat-IIa
FBgn0032629	34.1548	57.7839	10.5257	1.26035	4.58316	4.58008e-06	0.000159278	beat-IIIc
FBgn0039089	26.8222	48.3822	5.26216	1.40401	5.04915	4.43777e-07	2.07886e-05	beat-IV
FBgn0000180	1077.4	1278.68	876.133	0.516898	4.11432	3.88329e-05	0.000998462	bib
FBgn0011206	122.895	157.109	88.6804	0.700971	3.50531	0.000456068	0.00820842	bol
FBgn0000241	1771.74	2102.42	1441.05	0.50739	3.60301	0.000314554	0.00606581	bw
FBgn0000251	1102.44	1385.67	819.212	0.710032	5.27013	1.36329e-07	7.31301e-06	cad
FBgn0000257	679.934	837.208	522.661	0.630235	4.4957	6.93419e-06	0.00023022	car
FBgn0038199	481.185	877.294	85.0765	0.684192	3.48034	0.000500781	0.00879028	CCHa1
FBgn0038147	16.8928	32.7017	1.08395	1.52464	4.92384	8.4862e-07	3.61244e-05	CCHa2
FBgn0004876	1426.85	1705.09	1148.6	0.536069	4.05995	4.90825e-05	0.00122218	cdi
FBgn0038088	618.66	838.233	399.087	0.959241	5.71949	1.06846e-08	7.45669e-07	CG10126
FBgn0032684	381.087	537.373	224.802	1.13039	6.82438	8.83084e-12	1.01793e-09	CG10178
FBgn0039106	41.8052	66.0981	17.5124	0.952101	3.49469	0.000474607	0.00851223	CG10301
FBgn0046302	587.974	957.876	218.072	1.15248	4.2849	1.82821e-05	0.00054207	CG10650
FBgn0034356	127.442	224.107	30.7775	0.6905	3.1689	0.00153015	0.0219244	CG10924
FBgn0036316	249.627	339.066	160.189	0.978784	6.03156	1.62382e-09	1.34345e-07	CG10960
FBgn0031741	84.0584	115.535	52.5815	0.797254	3.18029	0.00147126	0.0213489	CG11034
FBgn0035300	73.9586	110.165	37.7518	1.12943	4.63023	3.65255e-06	0.00013011	CG1139
FBgn0035360	86.9259	121.853	51.9986	0.765676	2.88194	0.00395234	0.0458677	CG1246
FBgn0030224	10.943	21.445	0.440967	1.16022	4.2373	2.2622e-05	0.000634095	CG12637
FBgn0039523	27.0695	53.698	0.440967	2.20827	5.64284	1.67268e-08	1.07925e-06	CG12885
FBgn0033541	46.8581	67.4902	26.2261	0.883015	3.36008	0.000779199	0.0126484	CG12934
FBgn0034031	101.55	146.068	57.0318	0.927526	3.63733	0.000275481	0.00541409	CG12963
FBgn0033787	751.572	987.926	515.217	0.841208	5.00362	5.62632e-07	2.50958e-05	CG13321
FBgn0038931	4.45866	8.91732	0	0.593936	3.48501	0.000492118	0.00873467	CG13407
FBgn0040658	172.796	222.29	123.303	0.73965	4.04255	5.28724e-05	0.00130389	CG13516
FBgn0034788	31.2107	51.2539	11.1675	1.22776	4.47583	7.61166e-06	0.000247898	CG13532
FBgn0040600	105.07	132.008	78.1315	0.639047	3.20775	0.00133777	0.0197755	CG13631
FBgn0035583	755.074	1074.16	435.989	1.05312	4.88994	1.00867e-06	4.15579e-05	CG13704
FBgn0035246	587.285	934.429	240.141	1.13994	4.25978	2.04633e-05	0.000589179	CG13928
FBgn0031065	40.8217	76.1015	5.54179	1.9312	6.77444	1.24888e-11	1.42359e-09	CG14234
FBgn0038581	49.094	82.6734	15.5145	1.11984	4.13266	3.58593e-05	0.000936083	CG14314
FBgn0038540	41.0296	66.5573	15.5019	0.964863	3.56079	0.000369734	0.00692172	CG14321
FBgn0040360	50.124	83.0582	17.1897	1.54919	5.98429	2.17337e-09	1.71513e-07	CG14626
FBgn0037288	17.899	33.1459	2.6521	1.27844	4.65604	3.22356e-06	0.000116161	CG14661
FBgn0035782	4.97088	9.5008	0.440967	0.614886	3.03445	0.00240978	0.0311751	CG14835
FBgn0030938	40.0138	75.1251	4.90255	2.0496	7.0623	1.63772e-12	2.15402e-10	CG15047
FBgn0028949	12.5429	22.2353	2.85037	0.951845	3.65504	0.000257142	0.00509604	CG15254
FBgn0030029	168.697	231.415	105.978	0.881883	3.86892	0.000109319	0.00243275	CG15343
FBgn0031632	70.9839	118.149	23.819	1.43194	5.39064	7.02074e-08	4.06925e-06	CG15628
FBgn0035743	71.7014	105.492	37.9109	1.02684	4.04552	5.22069e-05	0.0012937	CG15829
FBgn0029864	33.6827	49.4108	17.9546	0.782475	2.86151	0.00421634	0.0480923	CG15894
FBgn0034974	161.381	207.97	114.793	0.744673	4.05909	4.92634e-05	0.00122371	CG16786
FBgn0038881	3080.76	3903.11	2258.41	0.746934	6.0282	1.65795e-09	1.36071e-07	CG16791
FBgn0032519	9.84864	18.3706	1.32664	0.963823	3.67871	0.000234413	0.00473393	CG16957
FBgn0032479	1254.47	1514.82	994.123	0.571082	4.45874	8.24443e-06	0.000266813	CG16974
FBgn0032297	559.948	973.874	146.023	2.38587	12.9056	4.18531e-38	4.77079e-35	CG17124
FBgn0031488	175.436	234.531	116.34	0.83115	3.91807	8.92622e-05	0.00205689	CG17265
FBgn0033710	43.44	84.951	1.92895	2.50091	7.53692	4.81204e-14	7.25981e-12	CG17739
FBgn0032082	15.5278	26.9981	4.05754	1.13539	4.06978	4.70582e-05	0.00118326	CG18088
FBgn0034403	57.2072	89.4999	24.9146	1.20752	4.62604	3.72715e-06	0.000131851	CG18190
FBgn0036725	139.404	224.855	53.9525	1.41245	5.5696	2.55329e-08	1.58752e-06	CG18265
FBgn0033458	1848.97	2808.2	889.752	1.5274	10.329	5.20819e-25	2.22629e-22	CG18446
FBgn0034279	636.656	900.91	372.401	1.11841	6.14867	7.81367e-10	6.91038e-08	CG18635
FBgn0042105	454.102	595.728	312.475	0.807674	4.3433	1.40361e-05	0.000431126	CG18748
FBgn0033434	5160	6528.3	3791.69	0.745231	6.25257	4.0374e-10	3.63331e-08	CG1902
FBgn0033205	155.098	189.01	121.186	0.555104	2.93655	0.00331889	0.039963	CG2064
FBgn0039665	415.293	492.158	338.429	0.503083	3.61538	0.000299906	0.0058493	CG2310
FBgn0030396	640.722	791.304	490.139	0.606872	3.36042	0.000778246	0.0126484	CG2556
FBgn0037518	253.317	303.371	203.263	0.51357	2.88711	0.003888	0.0453777	CG2641
FBgn0028491	47.4774	75.3925	19.5622	1.15661	4.29536	1.74412e-05	0.000521659	CG2930
FBgn0050203	4.89608	9.47067	0.321492	0.616605	3.01902	0.00253592	0.0323595	CG30203
FBgn0050285	94.406	138.361	50.4507	1.16822	5.30554	1.12337e-07	6.24037e-06	CG30285
FBgn0050339	192.029	309.473	74.5847	1.68863	8.05309	8.0732e-16	1.63328e-13	CG30339
FBgn0050377	108.692	155.598	61.7868	1.05174	4.71899	2.37015e-06	8.87422e-05	CG30377
FBgn0050411	9.42773	16.4079	2.44753	0.730189	3.00145	0.00268695	0.0340529	CG30411
FBgn0050419	11.4061	20.7231	2.0891	0.829355	3.4024	0.00066796	0.0111063	CG30419
FBgn0034816	122.346	158.466	86.227	0.702058	3.24948	0.00115616	0.01752	CG3085
FBgn0051125	32.865	53.1595	12.5704	1.12148	4.09275	4.2629e-05	0.00108519	CG31125
FBgn0051176	7.77031	13.9343	1.60627	0.742724	3.06834	0.00215252	0.0289799	CG31176
FBgn0051221	384.721	736.077	33.3653	3.67994	17.282	6.42345e-67	6.58981e-63	CG31221
FBgn0051454	72.521	112.577	32.4655	1.1328	4.28983	1.78809e-05	0.000533257	CG31454
FBgn0051522	895.112	1060.51	729.709	0.507512	3.94579	7.95385e-05	0.00185031	CG31522
FBgn0260479	16.4789	32.9578	0	1.68004	5.65803	1.53118e-08	1.01344e-06	CG31904
FBgn0052053	101.418	193.197	9.64001	0.976239	4.86995	1.11628e-06	4.52644e-05	CG32053
FBgn0052137	207.597	327.466	87.7269	1.30939	5.17713	2.25322e-07	1.14434e-05	CG32137
FBgn0052182	99.7904	135.55	64.0311	0.851765	3.79353	0.000148521	0.00318095	CG32182
FBgn0052187	7.26628	13.8489	0.683661	0.637308	3.0242	0.00249289	0.0319283	CG32187
FBgn0052280	553.806	748.319	359.292	0.925991	5.11587	3.12294e-07	1.50414e-05	CG32280
FBgn0041706	21.8452	37.667	6.02343	1.10408	4.06563	4.79035e-05	0.00119572	CG3253
FBgn0034978	4.62872	9.25744	0	0.591861	3.50543	0.000455874	0.00820842	CG3257
FBgn0052581	643.87	929.222	358.518	1.27978	9.11528	7.8469e-20	2.36769e-17	CG32581
FBgn0267253	40.541	62.1249	18.9572	1.10438	4.19228	2.7617e-05	0.000751123	CG32700
FBgn0052816	20.8005	34.2827	7.31825	0.948129	3.46892	0.000522557	0.00908629	CG32816
FBgn0052985	23.0663	45.3295	0.803136	1.84607	5.2446	1.5662e-07	8.24711e-06	CG32985
FBgn0053116	564.559	682.555	446.562	0.539708	3.08267	0.00205153	0.0279504	CG33116
FBgn0053346	19.8579	38.6318	1.08395	0.905245	4.26551	1.99449e-05	0.000578009	CG33346
FBgn0031513	26.8131	47.4784	6.14784	1.37191	4.9109	9.06605e-07	3.81183e-05	CG3347
FBgn0034999	32.0373	56.722	7.35263	1.31066	4.80778	1.52619e-06	5.93075e-05	CG3394
FBgn0054034	24.0803	45.7919	2.36873	1.8108	5.91965	3.22631e-09	2.47006e-07	CG34034
FBgn0085205	39.0597	55.2583	22.861	0.780658	2.91911	0.00351029	0.0417773	CG34176
FBgn0085223	497.425	631.485	363.366	0.710249	4.13781	3.50642e-05	0.00092474	CG34194
FBgn0085382	14.265	23.7506	4.77933	0.94696	3.44778	0.000565206	0.00968021	CG34353
FBgn0085399	151.422	224.603	78.2404	1.19096	5.29537	1.18775e-07	6.44718e-06	CG34370
FBgn0029708	213.908	371.136	56.6809	1.17491	4.48745	7.20801e-06	0.000237771	CG3556
FBgn0029710	78.9179	121.172	36.6641	1.32718	5.69635	1.22397e-08	8.31573e-07	CG3568
FBgn0031245	1160.67	1508.58	812.759	0.828115	5.81653	6.00807e-09	4.4343e-07	CG3625
FBgn0040397	72.7221	95.076	50.3681	0.714067	3.09592	0.00196206	0.0270185	CG3655
FBgn0040348	109.653	183.281	36.026	1.6226	6.41427	1.41497e-10	1.40506e-08	CG3703
FBgn0024989	11.7368	22.8307	0.642984	1.21598	4.1148	3.87516e-05	0.000998462	CG3777
FBgn0034800	110.344	140.698	79.9895	0.667558	3.15209	0.00162105	0.0230019	CG3788
FBgn0035983	965.754	1178.83	752.677	0.603951	4.30753	1.65089e-05	0.00049667	CG4080
FBgn0038302	202.036	253.01	151.062	0.658255	3.70283	0.000213211	0.00440994	CG4210
FBgn0259213	13.478	23.5821	3.37388	0.994447	3.69933	0.000216168	0.00442706	CG42313
FBgn0259227	69.2089	121.993	16.4247	1.99959	7.7637	8.24896e-15	1.43434e-12	CG42327
FBgn0259233	150.932	191.68	110.185	0.643372	3.00059	0.00269456	0.0340529	CG42331
FBgn0259242	43.9907	62.349	25.6324	0.853998	3.30257	0.000958015	0.0149593	CG42340
FBgn0259244	207.155	259.972	154.338	0.672253	4.00633	6.16682e-05	0.00147816	CG42342
FBgn0259736	46.0827	83.8114	8.35404	2.00689	7.23764	4.56555e-13	6.41616e-11	CG42390
FBgn0261556	264.167	366.495	161.838	1.0606	6.32043	2.60833e-10	2.47767e-08	CG42674
FBgn0261611	22.3201	42.2271	2.41315	1.67323	5.61576	1.95703e-08	1.24703e-06	CG42700
FBgn0262007	99.8078	175.17	24.4459	0.864871	3.64103	0.000271545	0.00535727	CG42825
FBgn0262144	8.14351	15.9655	0.321492	0.9171	3.77091	0.000162652	0.00345471	CG42870
FBgn0027073	34.331	54.9988	13.6632	1.16936	4.29922	1.71403e-05	0.00051416	CG4302
FBgn0262476	182.047	318.405	45.6887	2.0408	8.406	4.24246e-17	9.46162e-15	CG43066
FBgn0262580	14.5979	24.7797	4.41597	0.863019	3.32028	0.000899282	0.0141816	CG43120
FBgn0262842	5.67517	11.0288	0.321492	0.697143	3.23834	0.00120228	0.0181119	CG43206
FBgn0264090	146.076	225.836	66.3161	1.51516	7.80619	5.89435e-15	1.04259e-12	CG43759
FBgn0264449	169.092	265.113	73.0714	1.62703	8.93328	4.13545e-19	1.17849e-16	CG43867
FBgn0264746	83.1956	129.158	37.2334	1.38188	5.94945	2.69047e-09	2.0753e-07	CG44004
FBgn0264776	276.08	449.429	102.731	1.75873	8.46603	2.53902e-17	6.05762e-15	CG44014
FBgn0264894	296.341	394.056	198.625	0.866187	4.75402	1.99412e-06	7.60509e-05	CG44085
FBgn0038740	199.093	267.489	130.697	0.922253	5.30314	1.13825e-07	6.24456e-06	CG4562
FBgn0037844	388.631	697.591	79.6718	2.67928	13.8315	1.64459e-43	3.37437e-40	CG4570
FBgn0031220	42.5393	77.3194	7.75922	1.83356	6.56187	5.31367e-11	5.61989e-09	CG4822
FBgn0034145	176.739	298.666	54.8108	1.6671	6.55713	5.4852e-11	5.74211e-09	CG5065
FBgn0039430	419.593	524.829	314.358	0.637127	3.33258	0.000860459	0.0136226	CG5455
FBgn0038815	221.26	273.218	169.301	0.59201	3.09114	0.00199392	0.0273105	CG5466
FBgn0039525	16.5705	26.1137	7.02739	0.826994	3.03877	0.00237548	0.0309543	CG5646
FBgn0034717	51.0738	77.6423	24.5052	0.805991	2.95837	0.00309272	0.0379524	CG5819
FBgn0036202	195.799	370.262	21.3358	1.09922	5.12999	2.89753e-07	1.41551e-05	CG6024
FBgn0038679	361.086	437.79	284.381	0.57269	3.8918	9.95046e-05	0.00225845	CG6040
FBgn0034725	85.5385	146.123	24.9537	1.71732	6.68539	2.30315e-11	2.59648e-09	CG6044
FBgn0032343	168.537	239.376	97.6985	0.942875	3.87486	0.000106684	0.00238967	CG6201
FBgn0033872	146.587	236.339	56.8337	1.48277	6.03267	1.61276e-09	1.34345e-07	CG6329
FBgn0027550	431.048	584.562	277.534	0.898907	4.41663	1.00252e-05	0.000319406	CG6495
FBgn0032420	84.0637	109.797	58.3305	0.727486	3.29265	0.000992488	0.0153342	CG6583
FBgn0033889	350.732	426.441	275.024	0.547617	2.88292	0.00394003	0.0457766	CG6701
FBgn0035888	117.098	186.477	47.7198	1.37606	5.47835	4.2932e-08	2.56069e-06	CG7120
FBgn0036741	276.213	335.96	216.467	0.572647	3.56744	0.000360482	0.00681047	CG7510
FBgn0036157	15.0204	28.7141	1.32664	1.09781	4.27594	1.90329e-05	0.000557881	CG7560
FBgn0032020	796.281	954.013	638.55	0.548979	4.5486	5.40034e-06	0.00018406	CG7787
FBgn0028532	17.4213	27.5788	7.26379	0.806197	3.00059	0.0026946	0.0340529	CG7968
FBgn0031011	399.123	484.151	314.095	0.578589	3.99249	6.53835e-05	0.00155615	CG8034
FBgn0034063	329.545	394.658	264.431	0.527438	3.48128	0.000499019	0.00879028	CG8389
FBgn0034086	640.003	799.063	480.943	0.687369	5.30523	1.12532e-07	6.24037e-06	CG8441
FBgn0037754	128.631	176.597	80.6655	0.883372	3.89125	9.9729e-05	0.00225854	CG8500
FBgn0031675	247.182	305.153	189.21	0.590976	3.04297	0.00234258	0.0307505	CG9121
FBgn0030634	29.8603	47.0651	12.6555	0.906494	3.31287	0.000923453	0.014508	CG9164
FBgn0030716	74.555	114.568	34.542	1.18594	4.64839	3.34533e-06	0.000119581	CG9170
FBgn0030332	118.345	207.975	28.7143	2.2128	9.5233	1.6776e-21	6.37426e-19	CG9360
FBgn0035094	159.663	250.788	68.5385	0.769945	2.90912	0.00362447	0.0428875	CG9380
FBgn0037714	19.3673	31.1074	7.62715	0.783511	2.95631	0.00311349	0.0381616	CG9396
FBgn0030592	49.3136	97.1404	1.4868	2.89364	7.67244	1.68749e-14	2.79225e-12	CG9514
FBgn0032087	940.115	1593.38	286.847	1.03653	3.9738	7.07348e-05	0.00167205	CG9568
FBgn0029939	862.852	1063.91	661.798	0.642294	4.72348	2.31841e-06	8.71231e-05	CG9650
FBgn0030742	84.9121	146.086	23.7379	1.92593	7.88271	3.20366e-15	6.08637e-13	CG9919
FBgn0015371	466.595	558.006	375.184	0.537139	3.94136	8.10221e-05	0.00188056	chn
FBgn0022700	49.9201	83.7421	16.0981	1.18114	4.35894	1.30694e-05	0.000403851	Cht4
FBgn0034582	45.6462	64.516	26.7765	0.806726	3.04243	0.00234679	0.0307505	Cht9
FBgn0010314	344.396	477.725	211.068	1.0322	5.7586	8.48163e-09	6.04257e-07	Cks30A
FBgn0037015	19.537	33.4508	5.62314	0.827433	3.27938	0.00104035	0.0159774	cmpy
FBgn0266346	45.0847	69.2755	20.8938	0.774555	2.8621	0.00420843	0.0480782	CngB
FBgn0031268	110.204	135.853	84.5554	0.577422	2.8613	0.00421903	0.0480923	cold
FBgn0010105	176.426	256.164	96.6891	1.06266	4.49013	7.11801e-06	0.00023556	comm
FBgn0259173	789.942	967.439	612.445	0.628412	5.35588	8.51405e-08	4.85253e-06	corn
FBgn0030028	115.569	184.961	46.177	1.47192	6.08638	1.15489e-09	9.9563e-08	Corp
FBgn0033942	771.677	986.106	557.249	0.725788	4.09544	4.21367e-05	0.00107533	Cpr51A
FBgn0041605	129.45	170.758	88.1424	0.731901	3.16746	0.00153774	0.0220024	cpx
FBgn0259685	328.846	418.929	238.763	0.717024	4.03817	5.38695e-05	0.00132529	crb
FBgn0032421	275.52	329.742	221.299	0.513029	3.07452	0.00210845	0.0286497	crok
FBgn0015376	219.316	264.396	174.236	0.531334	3.09425	0.00197311	0.0271342	cutlet
FBgn0015625	1054.67	1336.86	772.469	0.713382	4.38128	1.17985e-05	0.000369027	CycB3
FBgn0033524	18.3316	29.7567	6.90656	0.799119	3.00688	0.00263947	0.0335543	Cyp49a1
FBgn0033981	22.3887	32.8474	11.9299	0.794144	2.89313	0.00381424	0.0447715	Cyp6a21
FBgn0033978	237.099	307.611	166.588	0.71667	3.345	0.000822827	0.0132103	Cyp6a23
FBgn0013771	169.798	235.655	103.941	0.977456	4.65071	3.30789e-06	0.000118656	Cyp6a9
FBgn0033065	50.6487	69.3556	31.9418	0.769291	3.03133	0.0024348	0.0313408	Cyp6w1
FBgn0000414	189.14	237.897	140.384	0.649137	3.33836	0.000842744	0.0134299	Dab
FBgn0033659	81.1482	110.365	51.9312	0.819111	3.4335	0.000595842	0.0101204	Damm
FBgn0053531	80.8077	126.736	34.8796	1.24376	4.8291	1.37153e-06	5.39102e-05	Ddr
FBgn0034072	1552.07	1925.69	1178.45	0.659108	4.75987	1.93722e-06	7.4714e-05	Dg
FBgn0028743	749.124	948.216	550.033	0.713075	4.46273	8.09208e-06	0.000262711	Dhit
FBgn0040465	81.6371	125.642	37.6325	1.25964	5.11658	3.1112e-07	1.50414e-05	Dlip3
FBgn0038916	62.801	83.7751	41.827	0.730915	3.00836	0.00262662	0.0334324	dnd
FBgn0010109	590.983	1037.53	144.439	2.48027	13.5859	4.85543e-42	7.11598e-39	dpn
FBgn0085414	18.7424	33.9088	3.5759	1.37748	4.8279	1.37983e-06	5.40295e-05	dpr12
FBgn0004240	22.4753	41.9389	3.01172	0.989197	4.2097	2.55714e-05	0.000703859	DptA
FBgn0028408	37.7822	57.5259	18.0385	0.903457	3.3094	0.000934956	0.0146662	Drep2
FBgn0024244	896.486	1088.03	704.942	0.549619	3.05938	0.00221798	0.0296528	drm
FBgn0263219	425.935	630.04	221.83	1.33477	7.71839	1.17806e-14	1.98127e-12	Dscam4
FBgn0264006	169.47	206.475	132.464	0.54914	2.84797	0.00439995	0.0497127	dysc
FBgn0002632	210.797	396.001	25.5928	0.692567	3.86949	0.000109063	0.00243234	E(spl)m6-BFM
FBgn0002633	671.945	976.333	367.557	1.25273	7.2029	5.89442e-13	8.17174e-11	E(spl)m7-HLH
FBgn0000591	130.637	241.634	19.6408	2.60787	10.4776	1.09463e-25	5.34752e-23	E(spl)m8-HLH
FBgn0002734	40.8908	69.4082	12.3735	1.56304	5.81429	6.08903e-09	4.46195e-07	E(spl)mdelta-HLH
FBgn0002735	253.176	416.673	89.6796	1.69323	7.25518	4.0113e-13	5.71555e-11	E(spl)mgamma-HLH
FBgn0040670	109.535	155.629	63.4419	0.982727	4.14931	3.33485e-05	0.000884038	e(y)2b
FBgn0026439	39.4699	63.5191	15.4207	1.25713	4.68387	2.81506e-06	0.000103512	Eaat1
FBgn0034883	85.689	141.858	29.5198	1.36665	5.12381	2.99415e-07	1.45578e-05	Eglp2
FBgn0260400	653.983	885.152	422.815	0.99218	7.03065	2.05579e-12	2.60375e-10	elav
FBgn0033540	656.623	838.465	474.781	0.747425	4.87298	1.09927e-06	4.47517e-05	Elp2
FBgn0000636	95.536	151.877	39.1954	1.23517	4.68782	2.76129e-06	0.000101899	Fas3
FBgn0014163	2562.45	3566.86	1558.04	1.10068	7.44016	1.00561e-13	1.49515e-11	fax
FBgn0037475	193.334	362.927	23.7402	1.46879	6.00977	1.85783e-09	1.51266e-07	Fer1
FBgn0026592	85.3216	121.539	49.1039	0.888771	3.46084	0.0005385	0.00930046	Fie
FBgn0000662	480.366	570.492	390.24	0.508268	3.67221	0.000240461	0.00480848	fl(2)d
FBgn0086675	118.501	170.492	66.5113	0.976069	3.96632	7.29916e-05	0.00171748	fne
FBgn0011592	1923.2	2294.72	1551.67	0.535417	4.43573	9.17597e-06	0.000294176	fra
FBgn0001077	8.62968	17.2594	0	1.02982	4.58535	4.53228e-06	0.000158152	ftz
FBgn0001085	51.7434	76.5747	26.9121	1.02068	3.9757	7.01732e-05	0.0016626	fz
FBgn0031463	57.9097	100.433	15.3864	1.34208	4.95643	7.18012e-07	3.12122e-05	G6P
FBgn0260446	62.238	91.0133	33.4628	0.941682	3.61043	0.000305691	0.00592833	GABA-B-R1
FBgn0001098	922.153	1165.67	678.634	0.7344	5.69828	1.21024e-08	8.27725e-07	Gdh
FBgn0050115	221.133	282.48	159.786	0.715419	3.78071	0.000156381	0.00332846	GEFmeso
FBgn0262869	29.9585	55.4999	4.41716	1.73659	6.03702	1.5699e-09	1.32013e-07	Gfrl
FBgn0267252	108.668	190.818	26.5193	1.94189	7.61762	2.5839e-14	3.95646e-12	Ggamma30A
FBgn0032135	294.646	349.571	239.721	0.502699	3.34982	0.000808634	0.0130028	GlcAT-S
FBgn0015229	603.563	755.179	451.947	0.646129	3.47858	0.000504069	0.00882465	glec
FBgn0264574	93.6013	150.85	36.3525	1.54987	6.58034	4.69373e-11	5.01594e-09	Glut1
FBgn0052227	46.8319	77.5149	16.1488	1.26595	4.65582	3.22701e-06	0.000116161	gogo
FBgn0004919	85.9427	118.34	53.5449	0.823043	3.33272	0.000860023	0.0136226	gol
FBgn0029830	2186.41	2627.47	1745.35	0.547207	3.79479	0.000147768	0.00317318	Grip
FBgn0037697	383.443	710.076	56.8104	1.78727	6.86882	6.47371e-12	7.81338e-10	GstZ2
FBgn0026239	124.892	179.882	69.9028	1.03479	4.36486	1.27202e-05	0.00039425	gukh
FBgn0008636	56.5298	104.185	8.875	1.73006	6.34314	2.25126e-10	2.15848e-08	hbn
FBgn0027788	62.5549	119.888	5.22149	0.724866	4.19308	2.75191e-05	0.000751123	Hey
FBgn0260484	1177.97	1457.96	897.99	0.652749	4.85739	1.18942e-06	4.72958e-05	HIP-R
FBgn0030600	51.5369	74.7548	28.3189	0.976669	3.86805	0.000109709	0.00243615	hiw
FBgn0004362	26295.7	32267.9	20323.6	0.637332	5.63521	1.7485e-08	1.12112e-06	HmgD
FBgn0263397	2094.13	2502.89	1685.37	0.533344	3.88814	0.000101017	0.00228001	Ih
FBgn0067905	17.8624	27.3327	8.39216	0.818823	2.97625	0.002918	0.0363956	IM14
FBgn0034224	174.899	331.158	18.6406	1.57048	6.4067	1.48704e-10	1.4392e-08	insb
FBgn0011674	882.573	1064.42	700.724	0.562276	4.02248	5.7588e-05	0.00139011	insc
FBgn0031434	82.2297	107.568	56.8919	0.735476	3.37791	0.000730392	0.0119507	insv
FBgn0027108	43.7223	59.8856	27.559	0.786618	3.12987	0.00174886	0.0244103	Inx2
FBgn0260874	194.723	250.836	138.61	0.753946	4.13068	3.61695e-05	0.000941784	Ir76a
FBgn0265042	301.12	373.216	229.024	0.616414	3.38077	0.000722824	0.0118647	Irk1
FBgn0036004	708.466	836.765	580.166	0.501229	4.19179	2.76756e-05	0.000751123	Jarid2
FBgn0053182	299.021	371.038	227.003	0.60909	3.16638	0.00154351	0.0220542	Kdm4B
FBgn0015400	48.8548	78.7817	18.9279	1.38078	5.34293	9.14581e-08	5.15532e-06	kek2
FBgn0017590	9.43843	17.0279	1.84896	0.840469	3.33826	0.000843048	0.0134299	klg
FBgn0032683	367.621	631.461	103.782	2.15335	10.3782	3.11738e-25	1.45369e-22	kon
FBgn0015721	518.978	896.274	141.682	2.29339	12.1368	6.74208e-34	4.9405e-31	ktub
FBgn0038476	2859.07	3485.62	2232.51	0.616988	5.79403	6.87174e-09	4.96459e-07	kuk
FBgn0265276	2713.15	3320.92	2105.39	0.625745	5.32875	9.88933e-08	5.54397e-06	l(3)neo38
FBgn0034083	1042.98	1234.63	851.321	0.500967	3.57849	0.000345587	0.00656551	lbk
FBgn0016032	910.535	1356.98	464.086	1.43199	9.92518	3.23527e-23	1.32763e-20	lbm
FBgn0034720	45.2996	74.1721	16.4271	1.08773	3.99375	6.50377e-05	0.00155168	Liprin-gamma
FBgn0052105	14.1857	26.3204	2.05098	0.715132	3.35419	0.000795975	0.0128395	Lmx1a
FBgn0034660	4.47052	8.94103	0	0.561389	3.42273	0.000619959	0.0104436	lox2
FBgn0002564	116.649	147.071	86.2274	0.641966	3.18513	0.00144689	0.021025	Lsp1gamma
FBgn0260959	341.363	452.479	230.248	0.887311	5.65259	1.58045e-08	1.03273e-06	MCPH1
FBgn0051004	576.447	952.392	200.503	0.768935	3.07201	0.00212623	0.0288049	mesh
FBgn0004228	388.465	486.043	290.888	0.646006	3.53925	0.00040126	0.00740382	mex1
FBgn0031307	792.969	1207.47	378.47	1.47752	8.42396	3.63965e-17	8.2976e-15	MFS3
FBgn0027111	86.7346	121.804	51.6653	0.945871	4.06779	4.74619e-05	0.00119049	miple1
FBgn0021776	1031.68	1285.24	778.111	0.648237	3.81296	0.000137314	0.00297195	mira
FBgn0035049	247.21	307.048	187.371	0.643507	3.99489	6.47238e-05	0.00154779	Mmp1
FBgn0027930	283.349	351.193	215.506	0.641763	4.07881	4.52662e-05	0.001141	MP1
FBgn0011666	1520.2	1852.02	1188.38	0.613053	5.49479	3.91165e-08	2.34676e-06	msi
FBgn0030766	183.323	238.952	127.693	0.801724	4.54241	5.56161e-06	0.000188879	mthl1
FBgn0036801	504.059	650.233	357.885	0.796218	5.51873	3.4146e-08	2.08514e-06	MYPT-75D
FBgn0032151	47.7309	71.8855	23.5763	1.07432	4.15254	3.28801e-05	0.000876147	nAChRalpha6
FBgn0260795	510.301	860.316	160.286	1.90799	8.53085	1.45275e-17	3.82147e-15	NaPi-III
FBgn0036279	288.044	374.279	201.81	0.79172	4.61108	4.00583e-06	0.000141223	Ncc69
FBgn0028704	72.4688	133.489	11.4481	2.01674	7.38473	1.52768e-13	2.23892e-11	Nckx30C
FBgn0002926	8.76513	16.8873	0.642984	0.903141	3.53792	0.000403295	0.00742802	ndl
FBgn0028999	155.45	294.149	16.7511	2.70877	10.3537	4.02616e-25	1.79584e-22	nerfin-1
FBgn0015774	54.357	102.204	6.51001	2.3343	8.21885	2.05471e-16	4.3915e-14	NetB
FBgn0011817	1129.64	1441.19	818.09	0.771212	6.07844	1.21358e-09	1.02894e-07	nmo
FBgn0026197	63.2865	109.859	16.7142	1.78843	6.83357	8.28283e-12	9.65609e-10	noe
FBgn0020391	190.93	326.567	55.2918	1.87158	7.72867	1.0868e-14	1.85824e-12	Nrk
FBgn0004108	584.444	965.842	203.047	1.86495	9.01822	1.91163e-19	5.60326e-17	Nrt
FBgn0005636	39.9187	71.5584	8.27898	1.32086	4.92581	8.40137e-07	3.60626e-05	nvy
FBgn0002985	332.556	428.219	236.893	0.780476	4.99821	5.78637e-07	2.5698e-05	odd
FBgn0028996	33.2388	54.5871	11.8905	0.838391	3.19404	0.00140299	0.0205325	onecut
FBgn0019952	171.649	216.305	126.992	0.662615	3.55051	0.000384479	0.00715792	Orct
FBgn0034452	40.3528	57.5256	23.18	0.851211	3.24529	0.00117331	0.0177537	Oseg6
FBgn0037410	5.06086	10.1217	0	0.59236	3.56607	0.000362381	0.00682141	Osi2
FBgn0037409	192.501	371.944	13.0571	3.79965	15.7874	3.7967e-56	9.73758e-53	Osi24
FBgn0004839	266.334	343.162	189.506	0.73409	3.8318	0.000127207	0.00277663	otk
FBgn0267728	25.6173	42.4727	8.76182	1.04493	3.80335	0.000142753	0.00308317	otk2
FBgn0027580	2604.02	3137.52	2070.51	0.545203	3.44915	0.000562356	0.00964751	PCB
FBgn0033988	1388.02	1684.84	1091.19	0.55774	3.22932	0.00124085	0.0186171	pcs
FBgn0085370	1030.49	1344.98	715.993	0.831195	5.36388	8.14532e-08	4.66832e-06	Pde11
FBgn0038973	41.084	57.0322	25.1358	0.773915	2.94963	0.00318153	0.0386264	Pebp1
FBgn0031530	53.7461	88.164	19.3282	1.17287	4.30956	1.63582e-05	0.000493583	pgant2
FBgn0035975	630.589	752.596	508.583	0.504071	2.89038	0.00384778	0.045013	PGRP-LA
FBgn0035977	436.956	578.63	295.283	0.813831	4.02989	5.58028e-05	0.00136305	PGRP-LF
FBgn0013725	292.004	511.851	72.1562	2.35123	11.4803	1.6562e-30	9.43942e-28	phyl
FBgn0024315	142.41	184.252	100.568	0.71079	3.2945	0.000985954	0.0152793	Picot
FBgn0264953	137.3	180.084	94.5154	0.755488	3.54344	0.00039495	0.00730568	Piezo
FBgn0022382	105.216	161.479	48.9521	1.16654	4.56389	5.02145e-06	0.000173242	Pka-R2
FBgn0041195	27.5339	40.9355	14.1322	0.799114	2.91937	0.00350744	0.0417773	Pkd2
FBgn0039431	494.894	723.96	265.828	1.33657	9.23035	2.69758e-20	8.38622e-18	plum
FBgn0025739	481.455	611.568	351.342	0.744503	5.26667	1.38921e-07	7.38439e-06	pon
FBgn0003130	25.8057	50.8082	0.803136	1.11913	4.74091	2.12757e-06	8.08396e-05	Poxn
FBgn0003132	20.5908	38.9323	2.24926	1.65972	5.5077	3.63544e-08	2.20686e-06	Pp1-13C
FBgn0034730	17.032	26.1128	7.95119	0.819579	2.97461	0.00293359	0.0365159	ppk12
FBgn0004595	1307.79	2204.93	410.642	1.34211	5.02451	5.04713e-07	2.30127e-05	pros
FBgn0004370	177.966	226.476	129.455	0.709557	4.01937	5.83551e-05	0.00140532	Ptp10D
FBgn0022987	160.657	195.266	126.047	0.552314	2.95321	0.00314488	0.0383631	qkr54B
FBgn0015372	645.039	765.373	524.706	0.50348	3.42601	0.000612512	0.0103692	RabX1
FBgn0014011	1696.75	2080.66	1312.84	0.626818	4.92465	8.45136e-07	3.61244e-05	Rac2
FBgn0264895	448.226	533.798	362.653	0.516159	3.51606	0.000438001	0.00793897	RapGAP1
FBgn0031745	7232.99	8639	5826.98	0.543532	4.85522	1.20251e-06	4.76316e-05	rau
FBgn0052062	506.179	625.44	386.917	0.638685	4.25077	2.13036e-05	0.000607093	Rbfox1
FBgn0262483	67.1823	100.611	33.7538	0.875426	3.22429	0.00126288	0.0188586	Rbp
FBgn0030479	813.12	1032.47	593.774	0.709619	4.13399	3.56518e-05	0.000936083	Rbp1-like
FBgn0017551	350.209	433.181	267.238	0.624301	3.61393	0.000301589	0.00587098	Rca1
FBgn0032089	32.7159	51.0886	14.3431	1.02238	3.74378	0.000181272	0.00381862	Rcd-1r
FBgn0026376	47.836	67.1128	28.5592	0.838476	3.26099	0.00111023	0.016924	Rgl
FBgn0004635	78.6368	114.818	42.4561	0.992432	3.91596	9.00461e-05	0.00206663	rho
FBgn0039883	374.476	593.05	155.901	1.64705	8.51181	1.71233e-17	4.39171e-15	RhoGAP100F
FBgn0005631	831.765	999.163	664.366	0.553686	4.13958	3.47947e-05	0.000919997	robo1
FBgn0010407	271.392	435.537	107.247	1.63943	7.65971	1.86361e-14	2.94134e-12	Ror
FBgn0039129	132.318	166.568	98.0669	0.623686	2.96391	0.0030376	0.0375003	RpS19b
FBgn0011305	959.498	1149.56	769.44	0.539656	3.84038	0.000122842	0.00269364	Rsf1
FBgn0003285	379.386	651.446	107.326	2.26505	12.2643	1.40772e-34	1.11091e-31	rst
FBgn0004170	311.447	402.319	220.574	0.773623	4.5276	5.96564e-06	0.000200005	sc
FBgn0261873	71.1603	96.4054	45.9152	0.844813	3.75695	0.000171999	0.00363823	sdt
FBgn0011259	247.625	360.666	134.584	1.25588	7.16574	7.73673e-13	1.05828e-10	Sema1a
FBgn0036544	103.892	157.528	50.256	1.23887	5.23569	1.6437e-07	8.55974e-06	sff
FBgn0020251	1112.39	1421.28	803.506	0.730654	4.24438	2.192e-05	0.000619496	sfl
FBgn0085408	771.924	938.86	604.988	0.595846	4.60299	4.16472e-06	0.000146321	Shroom
FBgn0263873	299.618	450.103	149.132	1.3427	6.67399	2.48942e-11	2.77598e-09	sick
FBgn0016061	30.1054	59.2057	1.00515	2.23903	6.17485	6.62271e-10	5.90804e-08	side
FBgn0025625	221.261	291.048	151.473	0.815434	4.37761	1.19989e-05	0.000374154	Sik2
FBgn0003410	475.731	630.175	321.286	0.898396	6.08056	1.19765e-09	1.02389e-07	sina
FBgn0051163	116.679	157.944	75.4146	0.881225	4.25959	2.04801e-05	0.000589179	SKIP
FBgn0036786	19.346	35.7999	2.89224	1.36674	4.87406	1.09329e-06	4.46853e-05	skl
FBgn0031998	369.979	453.315	286.644	0.617413	4.41348	1.01721e-05	0.000323081	SLC5A11
FBgn0003423	56.3678	81.0821	31.6535	0.96225	3.84751	0.000119323	0.00263254	slgA
FBgn0086906	176.742	225.669	127.814	0.652998	2.94858	0.00319237	0.0386665	sls
FBgn0003435	208.102	300.462	115.743	1.12898	5.37094	7.83266e-08	4.51434e-06	sm
FBgn0085409	554.95	732.312	377.588	0.820268	4.25301	2.10914e-05	0.000603494	smal
FBgn0051660	43.2427	60.4182	26.0671	0.783298	2.982	0.00286368	0.0357838	smog
FBgn0003447	12.2677	20.5223	4.01313	0.82398	3.14298	0.0016724	0.0235999	sn
FBgn0003448	616.344	1000.09	232.596	1.89301	11.4916	1.45384e-30	8.77349e-28	sna
FBgn0035710	34.1657	63.1936	5.13775	1.79594	6.30036	2.96948e-10	2.69592e-08	SP1173
FBgn0034070	161.748	294.809	28.686	1.25465	5.03999	4.65553e-07	2.15582e-05	SP2353
FBgn0260440	1304.78	1723.06	886.49	0.9157	8.05239	8.11944e-16	1.63328e-13	spdo
FBgn0052383	50.8904	101.419	0.362168	2.6852	6.40835	1.47103e-10	1.43727e-08	sphinx1
FBgn0003483	105.281	144.133	66.4289	0.875305	3.89367	9.87372e-05	0.002256	spn-E
FBgn0033574	35.7669	56.4752	15.0586	1.19704	4.47815	7.52916e-06	0.000246778	Spn47C
FBgn0014032	421.098	502.273	339.923	0.519727	3.52229	0.000427834	0.00780987	Sptr
FBgn0014033	352.269	577.871	126.668	1.7958	8.54123	1.32801e-17	3.58527e-15	Sr-CI
FBgn0036945	659.157	1103.16	215.156	0.828014	3.29662	0.000978569	0.0152296	Ssk
FBgn0265052	301.403	400.944	201.862	0.874528	5.01111	5.4118e-07	2.44933e-05	St3
FBgn0266521	142.909	236.865	48.9523	1.50748	5.84353	5.11064e-09	3.85515e-07	stai
FBgn0024836	127.823	235.964	19.6815	2.43336	9.46481	2.94103e-21	1.04041e-18	stan
FBgn0004465	1342.42	1618.87	1065.97	0.575207	5.06183	4.15241e-07	1.95411e-05	Su(P)
FBgn0033782	56.1792	87.05	25.3084	0.976256	3.59105	0.000329344	0.00629188	sug
FBgn0028400	399.534	498.954	300.114	0.600529	2.86711	0.00414234	0.047535	Syt4
FBgn0013343	507.629	618.111	397.148	0.587327	3.95762	7.57004e-05	0.00176904	Syx1A
FBgn0086367	101.967	132.576	71.3584	0.704693	3.14827	0.00164237	0.0232723	t
FBgn0028398	243.635	290.497	196.773	0.506531	3.07021	0.0021391	0.0288768	Taf10
FBgn0267001	61.322	86.3306	36.3133	0.930814	3.87849	0.000105109	0.00236464	Ten-a
FBgn0033652	47.4508	65.3321	29.5695	0.751552	2.87783	0.00400425	0.046234	ths
FBgn0261649	123.824	193.457	54.1905	1.13162	4.26572	1.99257e-05	0.000578009	tinc
FBgn0026160	221.408	294.877	147.939	0.869415	4.70357	2.55648e-06	9.53706e-05	tna
FBgn0034476	15.1566	25.2504	5.0627	0.913463	3.36251	0.00077236	0.0125772	Toll-7
FBgn0026320	5.69886	10.9568	0.440967	0.670617	3.21189	0.00131863	0.0195217	Tom
FBgn0035719	287.117	381.845	192.388	0.903713	5.82816	5.60426e-09	4.19665e-07	tow
FBgn0051721	1482.36	1913.04	1051.68	0.802536	5.67853	1.35857e-08	9.10953e-07	Trim9
FBgn0040070	1902.56	2466.35	1338.77	0.823637	6.11308	9.7725e-10	8.56889e-08	Trx-2
FBgn0042086	181.096	266.634	95.558	1.05916	4.27444	1.91617e-05	0.000560058	Tsp42Eb
FBgn0050160	173.863	251.494	96.2328	0.967897	3.84101	0.00012253	0.00269364	Tsp42Eb
FBgn0033133	20.4919	31.6284	9.35545	0.835449	3.0532	0.00226412	0.0300487	Tsp42Ek
FBgn0027865	173.864	214.191	133.536	0.57118	2.88097	0.00396457	0.0459215	Tsp96F
FBgn0015558	46.1475	83.0515	9.24346	1.65369	5.99286	2.06184e-09	1.63972e-07	tty
FBgn0052364	15.4395	24.3295	6.54949	0.839808	3.0475	0.00230755	0.0304282	tut
FBgn0032895	7.2005	13.3171	1.08395	0.681129	3.00235	0.00267905	0.0340153	twit
FBgn0034013	85.1079	150.134	20.0818	1.8528	7.03201	2.03582e-12	2.60375e-10	unc-5
FBgn0003965	15.5036	30.3641	0.642984	1.48554	4.59338	4.3613e-06	0.000152705	v
FBgn0034225	128.029	227.866	28.1919	0.762413	3.46293	0.00053432	0.00924383	veil
FBgn0053200	195.024	362.213	27.8359	2.73404	11.3165	1.08713e-29	5.86992e-27	VepD
FBgn0001983	84.2717	141.028	27.5159	1.8047	7.66619	1.77177e-14	2.8401e-12	wor
FBgn0052677	56.9056	95.0117	18.7996	1.31733	4.86113	1.16718e-06	4.69571e-05	X11Lbeta
FBgn0260486	81.3761	139.417	23.335	1.9205	7.94535	1.93636e-15	3.74813e-13	Ziz
FBgn0028516	65.8291	96.8253	34.8328	1.08537	4.48527	7.28218e-06	0.000239448	ZnT35C
FBgn0036972	33.2856	61.7106	4.86068	1.81081	6.30921	2.80468e-10	2.59218e-08
FBgn0265299	513.104	988.554	37.6534	1.00461	5.40492	6.48378e-08	3.77938e-06
FBgn0265533	12.7902	25.5804	0	1.40033	5.24444	1.56759e-07	8.24711e-06
FBgn0267723	21.0091	38.2821	3.73605	1.50711	5.2281	1.71263e-07	8.87366e-06
FBgn0266631	23.4078	40.669	6.14665	1.3853	4.91337	8.95221e-07	3.77945e-05
FBgn0001234	4713.89	6327.7	3100.07	0.879057	4.5328	5.82063e-06	0.000196427
FBgn0263746	19.5999	35.2973	3.9025	1.13491	4.24695	2.16697e-05	0.000615816
FBgn0061188	7.23291	14.4658	0	0.8291	4.20356	2.6275e-05	0.000720735
FBgn0262426	93.9614	131.047	56.8759	0.906187	3.79174	0.000149596	0.00319731
FBgn0267558	29.4631	47.4854	11.4408	1.00627	3.68986	0.000224381	0.00455826
FBgn0052207	222.027	296.791	147.263	0.803259	3.61225	0.000303546	0.00589788
FBgn0266046	6.00505	11.6479	0.362168	0.709569	3.29814	0.000973277	0.0151745
FBgn0052657	3.85738	7.71477	0	0.520857	3.24353	0.00118059	0.0178375
FBgn0262853	37.6027	53.5492	21.6562	0.835999	3.17226	0.00151258	0.021825
FBgn0050009	17.3123	27.0738	7.5509	0.836144	3.04882	0.00229742	0.0303336
FBgn0262852	37.6182	52.1389	23.0974	0.788292	3.0425	0.00234621	0.0307505
FBgn0265677	7.49944	13.7129	1.28597	0.643233	2.86561	0.00416206	0.0476547

## Sheet: RNAi UP log2FC >1, Padj <0.05
FBgn ID	baseMean	RNAI.Mean	CTRL.Mean	log2FoldChange	stat	pvalue	padj	symbol
FBgn0000028	55.7334	108.496	2.97104	2.72127	8.48411	2.17377e-17	5.30969e-15	acj6
FBgn0261788	51.8878	91.0032	12.7724	1.39668	5.14347	2.69713e-07	1.33028e-05	Ank2
FBgn0000137	154.105	287.162	21.0488	2.50188	9.67065	4.01802e-22	1.58542e-19	ase
FBgn0015591	308.308	559.257	57.3584	2.65488	12.2704	1.30547e-34	1.11091e-31	AstA
FBgn0032629	34.1548	57.7839	10.5257	1.26035	4.58316	4.58008e-06	0.000159278	beat-IIIc
FBgn0039089	26.8222	48.3822	5.26216	1.40401	5.04915	4.43777e-07	2.07886e-05	beat-IV
FBgn0038147	16.8928	32.7017	1.08395	1.52464	4.92384	8.4862e-07	3.61244e-05	CCHa2
FBgn0032684	381.087	537.373	224.802	1.13039	6.82438	8.83084e-12	1.01793e-09	CG10178
FBgn0046302	587.974	957.876	218.072	1.15248	4.2849	1.82821e-05	0.00054207	CG10650
FBgn0035300	73.9586	110.165	37.7518	1.12943	4.63023	3.65255e-06	0.00013011	CG1139
FBgn0030224	10.943	21.445	0.440967	1.16022	4.2373	2.2622e-05	0.000634095	CG12637
FBgn0039523	27.0695	53.698	0.440967	2.20827	5.64284	1.67268e-08	1.07925e-06	CG12885
FBgn0034788	31.2107	51.2539	11.1675	1.22776	4.47583	7.61166e-06	0.000247898	CG13532
FBgn0035583	755.074	1074.16	435.989	1.05312	4.88994	1.00867e-06	4.15579e-05	CG13704
FBgn0035246	587.285	934.429	240.141	1.13994	4.25978	2.04633e-05	0.000589179	CG13928
FBgn0031065	40.8217	76.1015	5.54179	1.9312	6.77444	1.24888e-11	1.42359e-09	CG14234
FBgn0038581	49.094	82.6734	15.5145	1.11984	4.13266	3.58593e-05	0.000936083	CG14314
FBgn0040360	50.124	83.0582	17.1897	1.54919	5.98429	2.17337e-09	1.71513e-07	CG14626
FBgn0037288	17.899	33.1459	2.6521	1.27844	4.65604	3.22356e-06	0.000116161	CG14661
FBgn0030938	40.0138	75.1251	4.90255	2.0496	7.0623	1.63772e-12	2.15402e-10	CG15047
FBgn0031632	70.9839	118.149	23.819	1.43194	5.39064	7.02074e-08	4.06925e-06	CG15628
FBgn0035743	71.7014	105.492	37.9109	1.02684	4.04552	5.22069e-05	0.0012937	CG15829
FBgn0032297	559.948	973.874	146.023	2.38587	12.9056	4.18531e-38	4.77079e-35	CG17124
FBgn0033710	43.44	84.951	1.92895	2.50091	7.53692	4.81204e-14	7.25981e-12	CG17739
FBgn0032082	15.5278	26.9981	4.05754	1.13539	4.06978	4.70582e-05	0.00118326	CG18088
FBgn0034403	57.2072	89.4999	24.9146	1.20752	4.62604	3.72715e-06	0.000131851	CG18190
FBgn0036725	139.404	224.855	53.9525	1.41245	5.5696	2.55329e-08	1.58752e-06	CG18265
FBgn0033458	1848.97	2808.2	889.752	1.5274	10.329	5.20819e-25	2.22629e-22	CG18446
FBgn0034279	636.656	900.91	372.401	1.11841	6.14867	7.81367e-10	6.91038e-08	CG18635
FBgn0028491	47.4774	75.3925	19.5622	1.15661	4.29536	1.74412e-05	0.000521659	CG2930
FBgn0050285	94.406	138.361	50.4507	1.16822	5.30554	1.12337e-07	6.24037e-06	CG30285
FBgn0050339	192.029	309.473	74.5847	1.68863	8.05309	8.0732e-16	1.63328e-13	CG30339
FBgn0050377	108.692	155.598	61.7868	1.05174	4.71899	2.37015e-06	8.87422e-05	CG30377
FBgn0051125	32.865	53.1595	12.5704	1.12148	4.09275	4.2629e-05	0.00108519	CG31125
FBgn0051221	384.721	736.077	33.3653	3.67994	17.282	6.42345e-67	6.58981e-63	CG31221
FBgn0051454	72.521	112.577	32.4655	1.1328	4.28983	1.78809e-05	0.000533257	CG31454
FBgn0260479	16.4789	32.9578	0	1.68004	5.65803	1.53118e-08	1.01344e-06	CG31904
FBgn0052137	207.597	327.466	87.7269	1.30939	5.17713	2.25322e-07	1.14434e-05	CG32137
FBgn0041706	21.8452	37.667	6.02343	1.10408	4.06563	4.79035e-05	0.00119572	CG3253
FBgn0052581	643.87	929.222	358.518	1.27978	9.11528	7.8469e-20	2.36769e-17	CG32581
FBgn0267253	40.541	62.1249	18.9572	1.10438	4.19228	2.7617e-05	0.000751123	CG32700
FBgn0052985	23.0663	45.3295	0.803136	1.84607	5.2446	1.5662e-07	8.24711e-06	CG32985
FBgn0031513	26.8131	47.4784	6.14784	1.37191	4.9109	9.06605e-07	3.81183e-05	CG3347
FBgn0034999	32.0373	56.722	7.35263	1.31066	4.80778	1.52619e-06	5.93075e-05	CG3394
FBgn0054034	24.0803	45.7919	2.36873	1.8108	5.91965	3.22631e-09	2.47006e-07	CG34034
FBgn0085399	151.422	224.603	78.2404	1.19096	5.29537	1.18775e-07	6.44718e-06	CG34370
FBgn0029708	213.908	371.136	56.6809	1.17491	4.48745	7.20801e-06	0.000237771	CG3556
FBgn0029710	78.9179	121.172	36.6641	1.32718	5.69635	1.22397e-08	8.31573e-07	CG3568
FBgn0040348	109.653	183.281	36.026	1.6226	6.41427	1.41497e-10	1.40506e-08	CG3703
FBgn0024989	11.7368	22.8307	0.642984	1.21598	4.1148	3.87516e-05	0.000998462	CG3777
FBgn0259227	69.2089	121.993	16.4247	1.99959	7.7637	8.24896e-15	1.43434e-12	CG42327
FBgn0259736	46.0827	83.8114	8.35404	2.00689	7.23764	4.56555e-13	6.41616e-11	CG42390
FBgn0261556	264.167	366.495	161.838	1.0606	6.32043	2.60833e-10	2.47767e-08	CG42674
FBgn0261611	22.3201	42.2271	2.41315	1.67323	5.61576	1.95703e-08	1.24703e-06	CG42700
FBgn0027073	34.331	54.9988	13.6632	1.16936	4.29922	1.71403e-05	0.00051416	CG4302
FBgn0262476	182.047	318.405	45.6887	2.0408	8.406	4.24246e-17	9.46162e-15	CG43066
FBgn0264090	146.076	225.836	66.3161	1.51516	7.80619	5.89435e-15	1.04259e-12	CG43759
FBgn0264449	169.092	265.113	73.0714	1.62703	8.93328	4.13545e-19	1.17849e-16	CG43867
FBgn0264746	83.1956	129.158	37.2334	1.38188	5.94945	2.69047e-09	2.0753e-07	CG44004
FBgn0264776	276.08	449.429	102.731	1.75873	8.46603	2.53902e-17	6.05762e-15	CG44014
FBgn0037844	388.631	697.591	79.6718	2.67928	13.8315	1.64459e-43	3.37437e-40	CG4570
FBgn0031220	42.5393	77.3194	7.75922	1.83356	6.56187	5.31367e-11	5.61989e-09	CG4822
FBgn0034145	176.739	298.666	54.8108	1.6671	6.55713	5.4852e-11	5.74211e-09	CG5065
FBgn0036202	195.799	370.262	21.3358	1.09922	5.12999	2.89753e-07	1.41551e-05	CG6024
FBgn0034725	85.5385	146.123	24.9537	1.71732	6.68539	2.30315e-11	2.59648e-09	CG6044
FBgn0033872	146.587	236.339	56.8337	1.48277	6.03267	1.61276e-09	1.34345e-07	CG6329
FBgn0035888	117.098	186.477	47.7198	1.37606	5.47835	4.2932e-08	2.56069e-06	CG7120
FBgn0036157	15.0204	28.7141	1.32664	1.09781	4.27594	1.90329e-05	0.000557881	CG7560
FBgn0030716	74.555	114.568	34.542	1.18594	4.64839	3.34533e-06	0.000119581	CG9170
FBgn0030332	118.345	207.975	28.7143	2.2128	9.5233	1.6776e-21	6.37426e-19	CG9360
FBgn0030592	49.3136	97.1404	1.4868	2.89364	7.67244	1.68749e-14	2.79225e-12	CG9514
FBgn0032087	940.115	1593.38	286.847	1.03653	3.9738	7.07348e-05	0.00167205	CG9568
FBgn0030742	84.9121	146.086	23.7379	1.92593	7.88271	3.20366e-15	6.08637e-13	CG9919
FBgn0022700	49.9201	83.7421	16.0981	1.18114	4.35894	1.30694e-05	0.000403851	Cht4
FBgn0010314	344.396	477.725	211.068	1.0322	5.7586	8.48163e-09	6.04257e-07	Cks30A
FBgn0010105	176.426	256.164	96.6891	1.06266	4.49013	7.11801e-06	0.00023556	comm
FBgn0030028	115.569	184.961	46.177	1.47192	6.08638	1.15489e-09	9.9563e-08	Corp
FBgn0053531	80.8077	126.736	34.8796	1.24376	4.8291	1.37153e-06	5.39102e-05	Ddr
FBgn0040465	81.6371	125.642	37.6325	1.25964	5.11658	3.1112e-07	1.50414e-05	Dlip3
FBgn0010109	590.983	1037.53	144.439	2.48027	13.5859	4.85543e-42	7.11598e-39	dpn
FBgn0085414	18.7424	33.9088	3.5759	1.37748	4.8279	1.37983e-06	5.40295e-05	dpr12
FBgn0263219	425.935	630.04	221.83	1.33477	7.71839	1.17806e-14	1.98127e-12	Dscam4
FBgn0002633	671.945	976.333	367.557	1.25273	7.2029	5.89442e-13	8.17174e-11	E(spl)m7-HLH
FBgn0000591	130.637	241.634	19.6408	2.60787	10.4776	1.09463e-25	5.34752e-23	E(spl)m8-HLH
FBgn0002734	40.8908	69.4082	12.3735	1.56304	5.81429	6.08903e-09	4.46195e-07	E(spl)mdelta-HLH
FBgn0002735	253.176	416.673	89.6796	1.69323	7.25518	4.0113e-13	5.71555e-11	E(spl)mgamma-HLH
FBgn0026439	39.4699	63.5191	15.4207	1.25713	4.68387	2.81506e-06	0.000103512	Eaat1
FBgn0034883	85.689	141.858	29.5198	1.36665	5.12381	2.99415e-07	1.45578e-05	Eglp2
FBgn0000636	95.536	151.877	39.1954	1.23517	4.68782	2.76129e-06	0.000101899	Fas3
FBgn0014163	2562.45	3566.86	1558.04	1.10068	7.44016	1.00561e-13	1.49515e-11	fax
FBgn0037475	193.334	362.927	23.7402	1.46879	6.00977	1.85783e-09	1.51266e-07	Fer1
FBgn0001077	8.62968	17.2594	0	1.02982	4.58535	4.53228e-06	0.000158152	ftz
FBgn0001085	51.7434	76.5747	26.9121	1.02068	3.9757	7.01732e-05	0.0016626	fz
FBgn0031463	57.9097	100.433	15.3864	1.34208	4.95643	7.18012e-07	3.12122e-05	G6P
FBgn0262869	29.9585	55.4999	4.41716	1.73659	6.03702	1.5699e-09	1.32013e-07	Gfrl
FBgn0267252	108.668	190.818	26.5193	1.94189	7.61762	2.5839e-14	3.95646e-12	Ggamma30A
FBgn0264574	93.6013	150.85	36.3525	1.54987	6.58034	4.69373e-11	5.01594e-09	Glut1
FBgn0052227	46.8319	77.5149	16.1488	1.26595	4.65582	3.22701e-06	0.000116161	gogo
FBgn0037697	383.443	710.076	56.8104	1.78727	6.86882	6.47371e-12	7.81338e-10	GstZ2
FBgn0026239	124.892	179.882	69.9028	1.03479	4.36486	1.27202e-05	0.00039425	gukh
FBgn0008636	56.5298	104.185	8.875	1.73006	6.34314	2.25126e-10	2.15848e-08	hbn
FBgn0034224	174.899	331.158	18.6406	1.57048	6.4067	1.48704e-10	1.4392e-08	insb
FBgn0015400	48.8548	78.7817	18.9279	1.38078	5.34293	9.14581e-08	5.15532e-06	kek2
FBgn0032683	367.621	631.461	103.782	2.15335	10.3782	3.11738e-25	1.45369e-22	kon
FBgn0015721	518.978	896.274	141.682	2.29339	12.1368	6.74208e-34	4.9405e-31	ktub
FBgn0016032	910.535	1356.98	464.086	1.43199	9.92518	3.23527e-23	1.32763e-20	lbm
FBgn0034720	45.2996	74.1721	16.4271	1.08773	3.99375	6.50377e-05	0.00155168	Liprin-gamma
FBgn0031307	792.969	1207.47	378.47	1.47752	8.42396	3.63965e-17	8.2976e-15	MFS3
FBgn0032151	47.7309	71.8855	23.5763	1.07432	4.15254	3.28801e-05	0.000876147	nAChRalpha6
FBgn0260795	510.301	860.316	160.286	1.90799	8.53085	1.45275e-17	3.82147e-15	NaPi-III
FBgn0028704	72.4688	133.489	11.4481	2.01674	7.38473	1.52768e-13	2.23892e-11	Nckx30C
FBgn0028999	155.45	294.149	16.7511	2.70877	10.3537	4.02616e-25	1.79584e-22	nerfin-1
FBgn0015774	54.357	102.204	6.51001	2.3343	8.21885	2.05471e-16	4.3915e-14	NetB
FBgn0026197	63.2865	109.859	16.7142	1.78843	6.83357	8.28283e-12	9.65609e-10	noe
FBgn0020391	190.93	326.567	55.2918	1.87158	7.72867	1.0868e-14	1.85824e-12	Nrk
FBgn0004108	584.444	965.842	203.047	1.86495	9.01822	1.91163e-19	5.60326e-17	Nrt
FBgn0005636	39.9187	71.5584	8.27898	1.32086	4.92581	8.40137e-07	3.60626e-05	nvy
FBgn0037409	192.501	371.944	13.0571	3.79965	15.7874	3.7967e-56	9.73758e-53	Osi24
FBgn0267728	25.6173	42.4727	8.76182	1.04493	3.80335	0.000142753	0.00308317	otk2
FBgn0031530	53.7461	88.164	19.3282	1.17287	4.30956	1.63582e-05	0.000493583	pgant2
FBgn0013725	292.004	511.851	72.1562	2.35123	11.4803	1.6562e-30	9.43942e-28	phyl
FBgn0022382	105.216	161.479	48.9521	1.16654	4.56389	5.02145e-06	0.000173242	Pka-R2
FBgn0039431	494.894	723.96	265.828	1.33657	9.23035	2.69758e-20	8.38622e-18	plum
FBgn0003130	25.8057	50.8082	0.803136	1.11913	4.74091	2.12757e-06	8.08396e-05	Poxn
FBgn0003132	20.5908	38.9323	2.24926	1.65972	5.5077	3.63544e-08	2.20686e-06	Pp1-13C
FBgn0004595	1307.79	2204.93	410.642	1.34211	5.02451	5.04713e-07	2.30127e-05	pros
FBgn0032089	32.7159	51.0886	14.3431	1.02238	3.74378	0.000181272	0.00381862	Rcd-1r
FBgn0039883	374.476	593.05	155.901	1.64705	8.51181	1.71233e-17	4.39171e-15	RhoGAP100F
FBgn0010407	271.392	435.537	107.247	1.63943	7.65971	1.86361e-14	2.94134e-12	Ror
FBgn0003285	379.386	651.446	107.326	2.26505	12.2643	1.40772e-34	1.11091e-31	rst
FBgn0011259	247.625	360.666	134.584	1.25588	7.16574	7.73673e-13	1.05828e-10	Sema1a
FBgn0036544	103.892	157.528	50.256	1.23887	5.23569	1.6437e-07	8.55974e-06	sff
FBgn0263873	299.618	450.103	149.132	1.3427	6.67399	2.48942e-11	2.77598e-09	sick
FBgn0016061	30.1054	59.2057	1.00515	2.23903	6.17485	6.62271e-10	5.90804e-08	side
FBgn0036786	19.346	35.7999	2.89224	1.36674	4.87406	1.09329e-06	4.46853e-05	skl
FBgn0003435	208.102	300.462	115.743	1.12898	5.37094	7.83266e-08	4.51434e-06	sm
FBgn0003448	616.344	1000.09	232.596	1.89301	11.4916	1.45384e-30	8.77349e-28	sna
FBgn0035710	34.1657	63.1936	5.13775	1.79594	6.30036	2.96948e-10	2.69592e-08	SP1173
FBgn0034070	161.748	294.809	28.686	1.25465	5.03999	4.65553e-07	2.15582e-05	SP2353
FBgn0052383	50.8904	101.419	0.362168	2.6852	6.40835	1.47103e-10	1.43727e-08	sphinx1
FBgn0033574	35.7669	56.4752	15.0586	1.19704	4.47815	7.52916e-06	0.000246778	Spn47C
FBgn0014033	352.269	577.871	126.668	1.7958	8.54123	1.32801e-17	3.58527e-15	Sr-CI
FBgn0266521	142.909	236.865	48.9523	1.50748	5.84353	5.11064e-09	3.85515e-07	stai
FBgn0024836	127.823	235.964	19.6815	2.43336	9.46481	2.94103e-21	1.04041e-18	stan
FBgn0261649	123.824	193.457	54.1905	1.13162	4.26572	1.99257e-05	0.000578009	tinc
FBgn0042086	181.096	266.634	95.558	1.05916	4.27444	1.91617e-05	0.000560058	Tsp42Eb
FBgn0015558	46.1475	83.0515	9.24346	1.65369	5.99286	2.06184e-09	1.63972e-07	tty
FBgn0034013	85.1079	150.134	20.0818	1.8528	7.03201	2.03582e-12	2.60375e-10	unc-5
FBgn0003965	15.5036	30.3641	0.642984	1.48554	4.59338	4.3613e-06	0.000152705	v
FBgn0053200	195.024	362.213	27.8359	2.73404	11.3165	1.08713e-29	5.86992e-27	VepD
FBgn0001983	84.2717	141.028	27.5159	1.8047	7.66619	1.77177e-14	2.8401e-12	wor
FBgn0052677	56.9056	95.0117	18.7996	1.31733	4.86113	1.16718e-06	4.69571e-05	X11Lbeta
FBgn0260486	81.3761	139.417	23.335	1.9205	7.94535	1.93636e-15	3.74813e-13	Ziz
FBgn0028516	65.8291	96.8253	34.8328	1.08537	4.48527	7.28218e-06	0.000239448	ZnT35C
FBgn0036972	33.2856	61.7106	4.86068	1.81081	6.30921	2.80468e-10	2.59218e-08
FBgn0265299	513.104	988.554	37.6534	1.00461	5.40492	6.48378e-08	3.77938e-06
FBgn0265533	12.7902	25.5804	0	1.40033	5.24444	1.56759e-07	8.24711e-06
FBgn0267723	21.0091	38.2821	3.73605	1.50711	5.2281	1.71263e-07	8.87366e-06
FBgn0266631	23.4078	40.669	6.14665	1.3853	4.91337	8.95221e-07	3.77945e-05
FBgn0263746	19.5999	35.2973	3.9025	1.13491	4.24695	2.16697e-05	0.000615816
FBgn0267558	29.4631	47.4854	11.4408	1.00627	3.68986	0.000224381	0.00455826
